# Supplementary material for: Changes in the proteome of the problem weed blackgrass correlating with multiple‐herbicide resistance
Source: Plant J. 2018 Apr 25;94(4):709–20. doi: 10.1111/tpj.13892 (PMC5969246; doi:10.1111/tpj.13892)
Supplement: Supplementary file 3 — Dataset S1. Differential abundance and characterisation of leaf (a) and stem (b) proteins across NTSR populations and HS stress treatments compared with the HS control. [file TPJ-94-709-s003.xlsx]

## Sheet: A.Leaf
Dataset S1: Differential abundance and characterisation of leaf (A) and stem (B) proteins across NTSR populations and HS stress treatments compared to HS control.
																										Transcript fold change in NTSR compared to HS	Transcriptomics annotation (Mercator)
										Fold change in NTSR compared to HS control plants		Statistics			Fold change in HS stressed compared to HS control plants								Statistics
Protein code	Id method	Protein ID	Function	Species	Score (MASCOT)	Nominal mass	pI	PMF sequence coverage (%) / LC-MS number of spectra	Number of unique peptides	Peldon	Oxford	p-value	FDR		Wound	Rhizobacteria	Aphid	Heat	Drought	Salt	10% N	Safener	Stress p-value	FDR		Peldon	BIN	Function	DESCRIPTION
L1	LC-MS	Actin	Cellular processes	Triticum aestivum	338	30684		6	2	0.64774	0.917475	0.0140201	0.00391499		1.43953	1.27802	1.35456	1.80536	1.6474	1.65385	1.5295	1.81876	0.264222			<2 fold up-reg in WTS	'1.3.1'	'PS.calvin cycle.rubisco large subunit'	'(p48684|rbl_avesa : 351.0) Ribulose bisphosphate carboxylase large chain precursor (EC 4.1.1.39) (RuBisCO large subunit) - Avena sativa (Oat) & (loc_osp1g00420.1 : 348.0) no description available & (atcg00490 : 337.0) large subunit of RUBISCO. Protein is tyrosine-phosphorylated and its phosphorylation state is modulated in response to ABA in Arabidopsis thaliana seeds.; RBCL; FUNCTIONS IN: ribul…
L2	PMF	Elongation factor Ts	Protein synthesis	Triticum aestivum	225	174578	6.31	0.03	3	0.659512	0.876776	0.0600271	0.0090604		0.798863	1.06795	1.23963	0.441467	1.31414	0.905277	1.49503	1.6676	0.0343837	0.0189038		<2 fold up-reg in WTS	'1.3.1'	'PS.calvin cycle.rubisco large subunit'	'(p48684|rbl_avesa : 351.0) Ribulose bisphosphate carboxylase large chain precursor (EC 4.1.1.39) (RuBisCO large subunit) - Avena sativa (Oat) & (loc_osp1g00420.1 : 348.0) no description available & (atcg00490 : 337.0) large subunit of RUBISCO. Protein is tyrosine-phosphorylated and its phosphorylation state is modulated in response to ABA in Arabidopsis thaliana seeds.; RBCL; FUNCTIONS IN: ribul…
L3		No match								1.19745	0.690099	0.19696	0.0134228		1.06234	1.3518	1.41887	0.973074	2.10017	1.53443	2.0376	1.97074	0.0433006	0.0217002		.
L4	PMF	Rubisco Large Subunit	Photosynthesis	Poa pratensis	147	75204	9.58	0.03	2	0.709221	0.83829	0.15878	0.0124161		1.17692	1.28517	1.41806	1.21157	1.95312	1.8409	1.93349	2.19449	0.0260727	0.0171141			'1.3.2'	'PS.calvin cycle.rubisco small subunit'	'(p00871|rbs1_wheat : 325.0) Ribulose bisphosphate carboxylase small chain PWS4.3, chloroplast precursor (EC 4.1.1.39) (RuBisCO small subunit PWS4.3) - Triticum aestivum (Wheat) & (loc_os12g19394.1 : 293.0) no description available & (at5g38410 : 238.0) Ribulose bisphosphate carboxylase (small chain) family protein; FUNCTIONS IN: ribulose-bisphosphate carboxylase activity; INVOLVED IN: carbon fix…
L5		No match								1.57783	1.16536	0.0435077	0.00805369		.	.	.	.	.	.	.	.	.			.
L6		Not selected for id								0.853419	0.957387	0.673334	0.0242729		0.889676	0.877951	1.15454	1.25821	1.1122	1.01814	1.64736	1.2442	0.0351835	0.0191275		.
L7		Not selected for id								0.910963	1.14837	0.227555	0.0147651		1.23053	1.2089	1.20284	1.97302	1.44828	1.14536	1.81893	1.36261	0.0103619	0.0111857		.
L8		No match								0.82842	1.03766	0.236475	0.0152125		0.955296	1.07941	1.18955	0.83191	1.50763	1.33558	1.60915	1.55304	0.0283537	0.0178971		.
L9		No match								0.896119	1.06297	0.287203	0.0166667		0.994625	1.27173	1.40727	0.394976	1.74368	1.50211	2.72951	1.8061	0.000160542	0.00100671		.
L10		No match								1.05362	1.0633	0.967604	0.0282998		0.616093	0.818421	0.983262	0.674737	1.18867	1.18562	1.96022	1.57091	0.018054	0.0146532		.
L11		No match								1.21715	0.963637	0.729547	0.0251678		0.61913	0.91815	1.12982	0.237654	1.32536	1.36486	2.51105	1.68124	0.000464823	0.00167785		.
L12	PMF	Transketolase	Photosynthesis	Brachypodium distachyon	293	96024	6.34	0.06	4	0.76483	0.904678	0.0142558	0.0041387		0.749357	1.06719	1.15665	0.704703	1.41617	1.04431	1.50667	1.58484	.				'1.3.2'	'PS.calvin cycle.rubisco small subunit'	'(p00871|rbs1_wheat : 325.0) Ribulose bisphosphate carboxylase small chain PWS4.3, chloroplast precursor (EC 4.1.1.39) (RuBisCO small subunit PWS4.3) - Triticum aestivum (Wheat) & (loc_os12g19394.1 : 293.0) no description available & (at5g38410 : 238.0) Ribulose bisphosphate carboxylase (small chain) family protein; FUNCTIONS IN: ribulose-bisphosphate carboxylase activity; INVOLVED IN: carbon fix…
L13		No match								0.737359	0.76333	0.345377	0.0185682		0.700469	1.02016	1.20411	0.36555	1.32721	0.986989	1.61936	1.71122	0.0231961	0.0161074		.
L14		No match								0.82608	0.933371	0.588484	0.0230425		0.970396	1.259	1.20758	0.884162	1.50178	0.999146	1.64393	1.79587	0.0375206	0.0201342		.
L15		No match								0.82608	0.933371	0.588484	0.0229306		0.864366	1.26712	1.20136	0.781824	1.45042	0.933501	1.46618	1.87602	0.0437021	0.0219239		.
L16		Not selected for id								0.748861	0.815449	0.390568	0.0195749		1.32603	1.41618	1.35515	2.65011	1.46268	1.27833	1.7673	1.47473	0.000938674	0.00324385		.
L17		No match								0.795865	0.857674	0.372635	0.0189038		1.20016	1.33991	1.24136	1.67439	1.50437	1.50852	1.68539	1.75701	0.0268731	0.0175615		.
L18		No match								0.779138	0.800325	0.336333	0.0181208		1.1308	1.37784	1.40565	1.88728	1.53482	1.41509	1.6334	1.73846	0.0213707	0.01566		.
L19	PMF	Transketolase	Photosynthesis	Brachypodium distachyon	344	96024	6.34	0.06	4	0.829143	0.981749	0.16439	0.012528		0.749089	1.20376	1.20533	0.476313	1.39706	1.02844	1.46036	1.69732	0.00959184	0.0107383		<2 fold up-reg in WTS	'1.3.1'	'PS.calvin cycle.rubisco large subunit'	'(p48684|rbl_avesa : 351.0) Ribulose bisphosphate carboxylase large chain precursor (EC 4.1.1.39) (RuBisCO large subunit) - Avena sativa (Oat) & (loc_osp1g00420.1 : 348.0) no description available & (atcg00490 : 337.0) large subunit of RUBISCO. Protein is tyrosine-phosphorylated and its phosphorylation state is modulated in response to ABA in Arabidopsis thaliana seeds.; RBCL; FUNCTIONS IN: ribul…
L20		No match								0.909662	0.933037	0.566409	0.0225951		1.22702	1.53251	1.29768	1.75107	1.7583	1.47361	1.89107	1.95149	0.00102676	0.00357942		.
L21	PMF	Transketolase	Photosynthesis	Brachypodium distachyon	256	96024	6.34	0.06	4	0.786187	1.03355	0.152719	0.0121924		0.682267	1.11757	1.14536	0.421108	1.48106	0.962773	1.26826	1.67334	0.0151433	0.0137584			'1.3.2'	'PS.calvin cycle.rubisco small subunit'	'(p00871|rbs1_wheat : 325.0) Ribulose bisphosphate carboxylase small chain PWS4.3, chloroplast precursor (EC 4.1.1.39) (RuBisCO small subunit PWS4.3) - Triticum aestivum (Wheat) & (loc_os12g19394.1 : 293.0) no description available & (at5g38410 : 238.0) Ribulose bisphosphate carboxylase (small chain) family protein; FUNCTIONS IN: ribulose-bisphosphate carboxylase activity; INVOLVED IN: carbon fix…
L22		No match								0.759013	0.707926	0.338039	0.0182327		1.57205	1.61967	1.61902	0.976188	1.96528	1.80625	2.11176	1.99123	0.00097513	0.0033557		.
L23		No match								0.759013	0.707926	0.338039	0.0183445		1.55996	1.34642	1.6134	0.969379	1.81901	1.81773	2.22122	1.9103	0.00175475	0.00402685		.
L24		Not selected for id								0.384858	0.863755	0.23743	0.0153244		1.19199	1.09424	0.973313	0.470191	1.07992	1.52439	0.782019	0.81323	0.00202512	0.00447427		.
L25		Not selected for id								0.439509	0.988002	0.21233	0.0139821		1.31259	1.06696	0.973759	0.598926	1.07444	1.73378	0.792448	0.783663	0.00465193	0.00693512		.
L26		No match								0.871978	1.02324	0.387416	0.0194631		1.07523	1.29738	1.20191	1.83663	1.37044	1.19354	1.82343	1.63273	0.00549246	0.00782998		.
L27		Not selected for id								0.945611	1.0759	0.692183	0.0246085		0.959336	1.43515	1.20628	2.4148	1.20874	1.08306	1.75526	1.39389	0.00677337	0.00917226		.
L28		Not selected for id								0.767995	0.947233	0.234835	0.0151007		0.691258	1.02022	0.897818	1.55743	1.01147	0.799231	1.3074	1.00096	0.00287508	0.00536913		.
L29		Not selected for id								0.732389	0.98399	0.217726	0.0143177		0.902717	1.27393	1.21104	0.996042	1.26485	1.1565	1.79213	1.33057	0.028144	0.0177852		.
L30		No match								0.776751	1.19453	0.046416	0.0082774		.	.	.	.	.	.	.	.	.			.
L31		Not selected for id								0.51184	0.990325	0.0928287	0.00995526		1.23287	1.01793	0.996038	0.367591	0.780918	1.05301	0.732629	0.786616	0.00655086	0.00883669		.
L32		Not selected for id								0.547913	1.08496	0.0952881	0.010179		1.46441	1.16298	0.997162	0.285622	0.944824	1.07654	0.740192	0.782312	0.000520206	0.00201342		.
L33		No match								0.610919	1.0961	0.00824295	0.00178971		.	.	.	.	.	.	.	.	.			.
L34	PMF	Phosphoglucomutase	Glycolysis	Brachypodium distachyon	170	53563	6.05	0.07	2	0.697377	0.935828	0.0991584	0.0105145		1.30987	1.56409	1.7981	1.18347	1.73574	1.65764	1.77275	2.04495	0.00894546	0.010179			'1.3.2'	'PS.calvin cycle.rubisco small subunit'	'(p00871|rbs1_wheat : 325.0) Ribulose bisphosphate carboxylase small chain PWS4.3, chloroplast precursor (EC 4.1.1.39) (RuBisCO small subunit PWS4.3) - Triticum aestivum (Wheat) & (loc_os12g19394.1 : 293.0) no description available & (at5g38410 : 238.0) Ribulose bisphosphate carboxylase (small chain) family protein; FUNCTIONS IN: ribulose-bisphosphate carboxylase activity; INVOLVED IN: carbon fix…
L35		No match								0.760801	1.57071	0.00088576	0.00033557		.	.	.	.	.	.	.	.	.			.
L36		No match								1.02504	2.09778	0.00637804	0.00100671		.	.	.	.	.	.	.	.	.			.
L37	PMF	ATP synthase CF1 alpha subunit	Photosynthesis	Triticum urartu	264	123386	9.88	0.06	4	0.816788	0.861846	0.375989	0.0191275		1.18327	1.19441	1.24405	2.31645	1.66577	1.63861	1.97353	2.0465	0.0242289	0.0163311			'1.3.2'	'PS.calvin cycle.rubisco small subunit'	'(p00871|rbs1_wheat : 325.0) Ribulose bisphosphate carboxylase small chain PWS4.3, chloroplast precursor (EC 4.1.1.39) (RuBisCO small subunit PWS4.3) - Triticum aestivum (Wheat) & (loc_os12g19394.1 : 293.0) no description available & (at5g38410 : 238.0) Ribulose bisphosphate carboxylase (small chain) family protein; FUNCTIONS IN: ribulose-bisphosphate carboxylase activity; INVOLVED IN: carbon fix…
L38		.								0.851504	0.946246	0.486122	0.0210291		0.862849	0.491388	0.834003	0.546258	0.634389	0.421013	0.314727	0.418163	0.0494192	0.0232662		.
L39	PMF	PREDICTED: germin-like protein 8-14	Not assigned	Setaria italica	88	9202	9.95	0.12	1	1.14293	1.1005	0.921501	0.0277405		1.08768	0.81808	0.537893	1.50343	0.490796	0.337031	0.390142	0.418938	0.0162388	0.0142058			'1.3.2'	'PS.calvin cycle.rubisco small subunit'	'(p00871|rbs1_wheat : 325.0) Ribulose bisphosphate carboxylase small chain PWS4.3, chloroplast precursor (EC 4.1.1.39) (RuBisCO small subunit PWS4.3) - Triticum aestivum (Wheat) & (loc_os12g19394.1 : 293.0) no description available & (at5g38410 : 238.0) Ribulose bisphosphate carboxylase (small chain) family protein; FUNCTIONS IN: ribulose-bisphosphate carboxylase activity; INVOLVED IN: carbon fix…
L40		Not selected for id								0.789719	0.873472	0.170491	0.0126398		1.17691	1.21144	1.21476	1.75967	1.4587	1.67135	1.71912	1.41417	0.0170017	0.0143177		.
L41	PMF	ATP synthase F0 subunit 1	ATP synthesis	Oryza sativa	534	91101	9.26	0.07	4	1.00591	1.1154	0.587637	0.0228188		0.934168	1.33772	1.29975	1.28342	1.61408	1.24747	2.23124	2.01563	0.00641199	0.00861298			'29.2.4'	'protein.synthesis.elongation'	'(at4g29060 : 780.0) embryo defective 2726 (emb2726); FUNCTIONS IN: RNA binding, translation elongation factor activity; INVOLVED IN: translational elongation, response to cadmium ion, embryo development ending in seed dormancy; LOCATED IN: chloroplast; EXPRESSED IN: 24 plant structures; EXPRESSED DURING: 14 growth stages; CONTAINS InterPro DOMAIN/s: Nucleic acid-binding, OB-fold (InterPro:IPR012…
L42		No match								0.875464	1.0163	0.552765	0.0223714		0.990415	1.14991	1.40113	1.46045	1.57903	1.43885	1.89085	1.7687	0.0448155	0.0221477		.
L43	PMF	Dihydrolipoyl dehydrogenase 1	TCA	Brachypodium distachyon	708	75282	8.99	0.18	6	0.924947	1.03785	0.838376	0.0266219		0.977446	1.28963	1.77721	1.3278	1.8557	1.70301	2.30807	2.09214	0.0201098	0.0153244		<2 fold up-reg in WTS	'1.3.1'	'PS.calvin cycle.rubisco large subunit'	'(p48684|rbl_avesa : 351.0) Ribulose bisphosphate carboxylase large chain precursor (EC 4.1.1.39) (RuBisCO large subunit) - Avena sativa (Oat) & (loc_osp1g00420.1 : 348.0) no description available & (atcg00490 : 337.0) large subunit of RUBISCO. Protein is tyrosine-phosphorylated and its phosphorylation state is modulated in response to ABA in Arabidopsis thaliana seeds.; RBCL; FUNCTIONS IN: ribul…
L44	PMF	Rhodanese-like domain-containing protein 4	Not assigned	Brachypodium distachyon	190	78102	7.01	0.06	3	0.663831	0.699445	0.0256979	0.00659955		1.31601	1.3949	1.56766	1.46488	1.38823	1.53725	1.48481	1.46691	0.607649				'1.3.8'	'PS.calvin cycle.transketolase'	'(loc_os06g04270.1 : 1280.0) no description available & (q7sic9|tktc_maize : 1258.0) Transketolase, chloroplast (EC 2.2.1.1) (TK) - Zea mays (Maize) & (at3g60750 : 1175.0) Transketolase; FUNCTIONS IN: catalytic activity, transketolase activity; EXPRESSED IN: 24 plant structures; EXPRESSED DURING: 16 growth stages; CONTAINS InterPro DOMAIN/s: Transketolase, N-terminal (InterPro:IPR005474), Transke…
L45	PMF	ATP synthase CF1 beta subunit	Photosynthesis	Festuca ovina	237	126580	9.29	0.04	3	0.799017	0.883976	0.143716	0.0116331		1.08981	1.28734	1.10282	1.84604	1.48515	1.51694	1.60044	1.54826	0.0200291	0.0152125			'1.3.8'	'PS.calvin cycle.transketolase'	'(loc_os06g04270.1 : 1280.0) no description available & (q7sic9|tktc_maize : 1258.0) Transketolase, chloroplast (EC 2.2.1.1) (TK) - Zea mays (Maize) & (at3g60750 : 1175.0) Transketolase; FUNCTIONS IN: catalytic activity, transketolase activity; EXPRESSED IN: 24 plant structures; EXPRESSED DURING: 16 growth stages; CONTAINS InterPro DOMAIN/s: Transketolase, N-terminal (InterPro:IPR005474), Transke…
L46		Not selected for id								0.912907	0.857998	0.524513	0.0215884		1.00318	1.22972	1.04135	1.46853	1.48971	1.52486	1.43646	1.3874	0.0258555	0.0170022		.
L47		Not selected for id								0.796449	0.888158	0.193474	0.0131991		1.12437	1.29518	1.12701	1.92736	1.42883	1.4074	1.55662	1.44736	0.00246034	0.00503356		.
L48		Not selected for id								0.828327	0.93023	0.494349	0.0211409		1.0775	1.232	1.15167	1.72683	1.36458	1.41569	1.53026	1.39485	0.0293491	0.0182327		.
L49	Spot match	Rubisco Large Subunit	Photosynthesis							0.731427	0.651415	0.212769	0.014094		1.58835	1.26115	1.59562	1.40943	1.56853	1.94563	1.79924	1.51764	0.0109951	0.0115213			'1.3.8'	'PS.calvin cycle.transketolase'	'(loc_os06g04270.1 : 1280.0) no description available & (q7sic9|tktc_maize : 1258.0) Transketolase, chloroplast (EC 2.2.1.1) (TK) - Zea mays (Maize) & (at3g60750 : 1175.0) Transketolase; FUNCTIONS IN: catalytic activity, transketolase activity; EXPRESSED IN: 24 plant structures; EXPRESSED DURING: 16 growth stages; CONTAINS InterPro DOMAIN/s: Transketolase, N-terminal (InterPro:IPR005474), Transke…
L50	PMF	Serine hydroxymethyltransferase 1	C1 metabolism	Brachypodium distachyon	127	76813	8.42	0.03	2	0.697061	0.735868	0.0908075	0.0098434		1.63383	1.27993	1.62696	2.8202	1.79428	2.08649	1.97887	1.72452	6.14645e-05	0.000671141		.	'4.1.2'	'glycolysis.cytosolic branch.phosphoglucomutase (PGM)'	'(p93805|pgmc2_maize : 701.0) Phosphoglucomutase, cytoplasmic 2 (EC 5.4.2.2) (Glucose phosphomutase 2) (PGM 2) - Zea mays (Maize) & (loc_os03g50480.2 : 695.0) no description available & (at1g23190 : 641.0) Encodes a cytosolic phosphoglucomutase (PGM). Two Arabidopsis PGM proteins (AT1G70730/PGM2 and AT1G23190/PGM3) have high sequence similarities and redundant functions. Mature plants possessing …
L51	Spot match	Rubisco Large Subunit	Photosynthesis							0.676856	0.795662	0.141874	0.0114094		1.86004	1.32199	1.61076	3.00003	1.85817	1.98198	1.96999	1.76947	0.000826608	0.00313199		.	'1.1.4.1'	'PS.lightreaction.ATP synthase.alpha subunit'	'(p12112|atpa_wheat : 908.0) ATP synthase subunit alpha (EC 3.6.3.14) (ATPase subunit alpha) (ATP synthase F1 sector subunit alpha) - Triticum aestivum (Wheat) & (loc_os04g16740.1 : 904.0) no description available & (atcg00120 : 801.0) Encodes the ATPase alpha subunit, which is a subunit of ATP synthase and part of the CF1 portion which catalyzes the conversion of ADP to ATP using the proton moti…
L52		No match								0.95055	0.862246	0.797147	0.0262864		1.13834	1.26105	1.60429	0.859654	1.51175	1.4803	1.43799	1.69047	0.0062774	0.00838926		.
L53		No match								0.807978	0.855259	0.387303	0.0193512		1.29343	1.31924	1.59947	1.20646	1.58356	1.71835	1.64892	1.72737	0.0161166	0.014094		.
L54		Not selected for id								0.960823	1.34165	0.211219	0.0138702		0.926536	1.06117	0.946194	0.544937	0.958423	0.839656	0.866326	0.985403	0.0115756	0.0120805		.
L55	PMF	Rubisco Large Subunit	Photosynthesis	Festuca idahoensis	84	75204	9.58	0.02	1	1.13085	0.978575	0.921726	0.0278523		1.52181	1.74783	1.23195	1.85539	2.19471	2.03014	2.08688	2.46858	0.039606	0.0208054		(8-12) Up in WTS	'35.2'	'not assigned.unknown'	' no hits & (original description: len=244 path=[1:0-54 56:55-91 94:92-243])'
L56	LC-MS	1)ATP sulfurylase	Sulphur assimilation	Brachypodium distachyon	200	61577		14	8	1.69499	0.983741	0.0238546	0.00581655		0.75547	0.64685	0.531173	0.731259	0.564943	0.515405	0.591684	0.568285	0.0850982			.	'9.9'	'mitochondrial electron transport / ATP synthesis.F1-ATPase'	'(p15998|atpam_orysa : 934.0) ATP synthase subunit alpha, mitochondrial (EC 3.6.3.14) - Oryza sativa (Rice) & (loc_osm1g00580.1 : 926.0) no description available & (atmg01190 : 875.0) ATPase subunit 1; ATP synthase subunit 1 (ATP1); FUNCTIONS IN: copper ion binding, cobalt ion binding, zinc ion binding; INVOLVED IN: response to oxidative stress; LOCATED IN: mitochondrion, cell wall; EXPRESSED IN:…
L57	LC-MS	2) Actin	Cellular processes	Brachypodium distachyon	163	30684		3	2	1.69499	0.983741	0.0238546	0.00592841		0.75547	0.64685	0.531173	0.731259	0.564943	0.515405	0.591684	0.568285	0.0850982			.	'8.1.1.3'	'TCA / org transformation.TCA.pyruvate DH.E3'	'(loc_os01g22520.1 : 835.0) no description available & (at1g48030 : 755.0) Encodes a mitochondrial lipoamide dehydrogenase whose expression is induced by light.; lipoamide dehydrogenase 1 (LPD1); FUNCTIONS IN: dihydrolipoyl dehydrogenase activity, copper ion binding, cobalt ion binding, zinc ion binding, ATP binding; INVOLVED IN: response to cadmium ion, response to light stimulus; LOCATED IN: mi…
L58	LC-MS	3) 3-oxoacyl-synthase I	Lipid metabolism	Brachypodium distachyon	86	68670		2	2	1.69499	0.983741	0.0238546	0.00604027		0.75547	0.64685	0.531173	0.731259	0.564943	0.515405	0.591684	0.568285	0.0850982			Protein 17, 9 fold up WTS	'35.1.41'	'not assigned.no ontology.hydroxyproline rich proteins'	(loc_os02g15750.1 : 414.0) no description available & (at4g01050 : 281.0) hydroxyproline-rich glycoprotein family protein, contains a rhodanese homology domain. Required for anchoring the FNR flavoenzyme to the thylakoid membranes and sustaining high efficiency photosynthetic linear electron flow.; thylakoid rhodanese-like (TROL); FUNCTIONS IN: protein binding; INVOLVED IN: defense response to ba…
L59	LC-MS	4) ornithine aminotransferase	Amino acid metabolism	Brachypodium distachyon	69	78514		3	3	1.69499	0.983741	0.0238546	0.00615213		0.75547	0.64685	0.531173	0.731259	0.564943	0.515405	0.591684	0.568285	0.0850982			.	'1.1.4.2'	'PS.lightreaction.ATP synthase.beta subunit'	'(p00828|atpb_horvu : 946.0) ATP synthase subunit beta (EC 3.6.3.14) (ATPase subunit beta) (ATP synthase F1 sector subunit beta) - Hordeum vulgare (Barley) & (loc_os10g21270.1 : 936.0) no description available & (atcg00480 : 871.0) chloroplast-encoded gene for beta subunit of ATP synthase; ATP synthase subunit beta (PB); FUNCTIONS IN: hydrogen ion transmembrane transporter activity, zinc ion bind…
L60	LC-MS	5) 60S ribosomal protein L4-1-like	Protein synthesis	Setaria italica	49	63719		2	2	1.69499	0.983741	0.0238546	0.00626398		0.75547	0.64685	0.531173	0.731259	0.564943	0.515405	0.591684	0.568285	0.0850982				'25.1'	'C1-metabolism.glycine hydroxymethyltransferase'	'(loc_os03g52840.1 : 937.0) no description available & (p50433|glym_soltu : 864.0) Serine hydroxymethyltransferase, mitochondrial precursor (EC 2.1.2.1) (Serine methylase) (Glycine hydroxymethyltransferase) (SHMT) - Solanum tuberosum (Potato) & (at4g37930 : 852.0) Encodes a protein with mitochondrial serine hydroxymethyltransferase activity, which functions in the photorespiratory pathway, cataly…
L61		No match								1.37701	1.11285	0.0218125	0.00525727		0.831592	0.967822	0.956359	1.11523	1.01367	1.09337	1.66535	1.07731	0.00175412	0.00391499		.
L62	PMF	glyceraldehyde-3-phosphate dehydrogenase A	Photosynthesis	Aegilops tauschii subsp. tauschii	96	61441	8.22	0.03	1	0.743005	0.981978	0.141722	0.0112975		1.16587	1.28207	1.2493	1.30922	1.63031	1.48646	1.91077	1.62532	0.0266472	0.0173378		<2 fold up-reg in WTS	'1.3.1'	'PS.calvin cycle.rubisco large subunit'	'(p48684|rbl_avesa : 351.0) Ribulose bisphosphate carboxylase large chain precursor (EC 4.1.1.39) (RuBisCO large subunit) - Avena sativa (Oat) & (loc_osp1g00420.1 : 348.0) no description available & (atcg00490 : 337.0) large subunit of RUBISCO. Protein is tyrosine-phosphorylated and its phosphorylation state is modulated in response to ABA in Arabidopsis thaliana seeds.; RBCL; FUNCTIONS IN: ribul…
L63		Not selected for id								1.54693	1.12144	0.268884	0.0162192		0.746552	0.996498	1.1492	0.819957	1.1516	1.17333	2.01137	1.34869	0.000432903	0.00134228		.
L64		Not selected for id								0.835062	0.916058	0.374485	0.0190157		0.932771	1.16608	1.29207	0.805759	1.44511	1.42524	1.62451	1.48109	0.0308376	0.0183445		.
L65		Not selected for id								1.67356	1.10872	0.338375	0.0184564		0.910103	0.921256	0.703458	0.707164	0.707762	0.524643	0.648808	0.704258	0.0363987	0.0194631		.
L66		No match								1.62419	1.26071	0.0867194	0.00973154		0.736623	0.8461	0.664539	0.770645	0.607085	0.570731	0.738112	0.664295	0.039772	0.0210291		.
L67		No match								1.19979	1.53278	0.0348483	0.00738255		0.827278	1.428	1.12933	0.614816	0.995987	0.787118	0.738615	0.952571	0.0146932	0.013311		.
L68		No match								0.710226	1.01244	0.027544	0.00682327		0.923905	0.82338	0.858529	0.598146	0.746764	0.834049	0.780868	0.778522	0.0322712	0.0184564		.
L69		Not selected for id								0.757347	0.955326	0.262623	0.0159955		0.795395	0.780032	0.665401	0.135039	0.599237	0.62237	0.589131	0.67313	0.000444545	0.00145414		.
L70	PMF	ribulose bisphosphate carboxylase/oxygenase activase A	Photosynthesis	Deschampsia antarctica	587	65210	8.13	0.13	5	0.835602	1.00087	0.711239	0.0247204		0.904167	0.757222	0.669299	0.216639	0.638829	0.676689	0.600099	0.638556	0.00221821	0.00480984			'1.3.4'	'PS.calvin cycle.GAP'	'(loc_os04g38600.2 : 573.0) no description available & (p09315|g3pa_maize : 569.0) Glyceraldehyde-3-phosphate dehydrogenase A, chloroplast precursor (EC 1.2.1.13) (NADP-dependent glyceraldehydephosphate dehydrogenase subunit A) - Zea mays (Maize) & (at1g42970 : 551.0) Encodes chloroplast localized glyceraldehyde-3-phosphate dehydrogenase that can use both NADH and NADPH to reduce 1,3-diphosphate …
L71		No match								0.918338	0.902424	0.555385	0.0224832		1.12651	0.924744	1.29058	1.57262	1.38207	2.0341	1.75539	1.57059	0.0144024	0.0131991		.
L72	PMF	Aminomethyltransferase	Photosynthesis	Aegilops tauschii subsp. tauschii	281	67604	10.16	0.07	3	0.807598	0.984339	0.229014	0.0149888		1.38978	1.21131	1.82024	1.00582	1.58879	1.88548	1.93667	1.98238	0.00680051	0.00928412			'1.3.13'	'PS.calvin cycle.rubisco interacting'	'(q40073|rcaa_horvu : 863.0) Ribulose bisphosphate carboxylase/oxygenase activase A, chloroplast precursor (RuBisCO activase A) (RA A) - Hordeum vulgare (Barley) & (loc_os11g47970.1 : 839.0) no description available & (at2g39730 : 714.0) Rubisco activase, a nuclear-encoded chloroplast protein that consists of two isoforms arising from alternative splicing in most plants. Required for the light ac…
L73	PMF	Sedoheptulose-1,7-bisphosphatase	Photosynthesis	Triticum aestivum	94	70767	9.11	0.03	1	0.838207	0.875374	0.406079	0.0201342		0.847104	1.1037	1.09541	0.649544	1.32738	1.03112	1.53267	1.53764	0.0130677	0.012528		3 fold up in Peldon	'1.2.4.2'	'PS.photorespiration.glycine cleavage.T subunit'	'(loc_os04g53230.1 : 595.0) no description available & (p54260|gcst_soltu : 551.0) Aminomethyltransferase, mitochondrial precursor (EC 2.1.2.10) (Glycine cleavage system T protein) (GCVT) - Solanum tuberosum (Potato) & (at1g11860 : 529.0) Glycine cleavage T-protein family; FUNCTIONS IN: aminomethyltransferase activity; EXPRESSED IN: 23 plant structures; EXPRESSED DURING: 14 growth stages; CONTAIN…
L74	LC-MS	1) Polynucleotidyl transferase	Transcription	Brachypodium distachyon	333	182987		14	8	1.85638	0.810131	0.0199235	0.00447427		1.02181	1.21705	1.1487	1.93625	1.23542	1.10283	1.44158	1.16184	0.0636707			2 fold up in Peldon	'1.3.9'	'PS.calvin cycle.seduheptulose bisphosphatase'	'(p46285|s17p_wheat : 546.0) Sedoheptulose-1,7-bisphosphatase, chloroplast precursor (EC 3.1.3.37) (Sedoheptulose-bisphosphatase) (SBPase) (SED(1,7)P2ase) - Triticum aestivum (Wheat) & (loc_os04g16680.1 : 529.0) no description available & (at3g55800 : 502.0) Encodes the chloroplast enzyme sedoheptulose-1,7-bisphosphatase (SBPase), involved in the carbon reduction of the Calvin cycle. Increase in …
L75	LC-MS	2) malate dehydrogenase	TCA	Hordeum vulgare subsp. vulgare	124	52696		3	2	1.85638	0.810131	0.0199235	0.00458613		1.02181	1.21705	1.1487	1.93625	1.23542	1.10283	1.44158	1.16184	0.0636707			8 fold up in Peldon	'1.3.4'	'PS.calvin cycle.GAP'	'(loc_os04g38600.2 : 573.0) no description available & (p09315|g3pa_maize : 569.0) Glyceraldehyde-3-phosphate dehydrogenase A, chloroplast precursor (EC 1.2.1.13) (NADP-dependent glyceraldehydephosphate dehydrogenase subunit A) - Zea mays (Maize) & (at1g42970 : 551.0) Encodes chloroplast localized glyceraldehyde-3-phosphate dehydrogenase that can use both NADH and NADPH to reduce 1,3-diphosphate …
L76	LC-MS	3) Sedoheptulose-1,7-bisphosphatase	Photosynthesis	Brachypodium distachyon	74	70767		4	4	1.85638	0.810131	0.0199235	0.00469799		1.02181	1.21705	1.1487	1.93625	1.23542	1.10283	1.44158	1.16184	0.0636707			16 fold up in WTS	'1.2.2'	'PS.photorespiration.glycolate oxydase'	'(loc_os03g57220.2 : 634.0) no description available & (at3g14415 : 595.0) Aldolase-type TIM barrel family protein; FUNCTIONS IN: glycolate oxidase activity, oxidoreductase activity, FMN binding, catalytic activity; INVOLVED IN: oxidation reduction, metabolic process; LOCATED IN: peroxisome; EXPRESSED IN: guard cell, leaf; CONTAINS InterPro DOMAIN/s: Aldolase-type TIM barrel (InterPro:IPR013785),…
L77	LC-MS	4) chloroplast stem-loop binding protein of 41 kDa a	Transcription	Brachypodium distachyon	63	58083		4	2	1.85638	0.810131	0.0199235	0.00480984		1.02181	1.21705	1.1487	1.93625	1.23542	1.10283	1.44158	1.16184	0.0636707			.	'8.2.9'	'TCA / org transformation.other organic acid transformatons.cyt MDH'	(q08062|mdhc_maize : 605.0) Malate dehydrogenase, cytoplasmic (EC 1.1.1.37) - Zea mays (Maize) & (loc_os10g33800.1 : 595.0) no description available & (at5g43330 : 578.0) Lactate/malate dehydrogenase family protein; FUNCTIONS IN: in 6 functions; INVOLVED IN: in 6 processes; LOCATED IN: plasma membrane; EXPRESSED IN: 25 plant structures; EXPRESSED DURING: 15 growth stages; CONTAINS InterPro DOMAIN…
L78	LC-MS	5) hydroxyphenylpyruvate reductase isoform X1	Photosynthesis	Medicago truncatula	54	106849		4	3	1.85638	0.810131	0.0199235	0.0049217		1.02181	1.21705	1.1487	1.93625	1.23542	1.10283	1.44158	1.16184	0.0636707			16 fold up in WTS	'1.2.2'	'PS.photorespiration.glycolate oxydase'	'(loc_os03g57220.2 : 634.0) no description available & (at3g14415 : 595.0) Aldolase-type TIM barrel family protein; FUNCTIONS IN: glycolate oxidase activity, oxidoreductase activity, FMN binding, catalytic activity; INVOLVED IN: oxidation reduction, metabolic process; LOCATED IN: peroxisome; EXPRESSED IN: guard cell, leaf; CONTAINS InterPro DOMAIN/s: Aldolase-type TIM barrel (InterPro:IPR013785),…
L79	LC-MS	6) fructose-bisphosphate aldolase	Photosynthesis	Brachypodium distachyon	53	138837		3	3	1.85638	0.810131	0.0199235	0.00503356		1.02181	1.21705	1.1487	1.93625	1.23542	1.10283	1.44158	1.16184	0.0636707			<10 fold up in Peldon	'18'	'Co-factor and vitamine metabolism'	'(loc_os07g01020.1 : 501.0) no description available & (q9ft25|pdx1_phavu : 490.0) Probable pyridoxin biosynthesis protein PDX1 (pvPDX1) - Phaseolus vulgaris (Kidney bean) (French bean) & (at5g01410 : 488.0) Encodes a protein predicted to function in tandem with PDX2 to form glutamine amidotransferase complex with involved in vitamin B6 biosynthesis.; REDUCED SUGAR RESPONSE 4 (RSR4); FUNCTIONS IN…
L80	LC-MS	7) protein disulfide isomerase-like	Redox	Brachypodium distachyon	38	60184		2	2	1.85638	0.810131	0.0199235	0.00514541		1.02181	1.21705	1.1487	1.93625	1.23542	1.10283	1.44158	1.16184	0.0636707				'1.1.5.3'	'PS.lightreaction.other electron carrier (ox/red).ferredoxin reductase'	'(p41344|fenr1_orysa : 565.0) Ferredoxin--NADP reductase, leaf isozyme, chloroplast precursor (EC 1.18.1.2) (FNR) - Oryza sativa (Rice) & (loc_os06g01850.1 : 565.0) no description available & (at1g20020 : 528.0) Encodes a leaf-type ferredoxin:NADP(H) oxidoreductase. It is present in both chloroplast stroma and thylakoid membranes but is more abundant in the stroma; LEAF FNR 2 (ATLFNR2); FUNCTIONS…
L81	PMF	glyceraldehyde-3-phosphate dehydrogenase 2	Photosynthesis	Brachypodium distachyon	215	32851	9.56	0.09	2	1.28348	1.30818	0.335184	0.0180089		1.15132	1.27845	1.48795	1.12809	2.09669	2.23143	1.64043	1.72649	0.0119244	0.0121924			'1.3.2'	'PS.calvin cycle.rubisco small subunit'	'(p00871|rbs1_wheat : 325.0) Ribulose bisphosphate carboxylase small chain PWS4.3, chloroplast precursor (EC 4.1.1.39) (RuBisCO small subunit PWS4.3) - Triticum aestivum (Wheat) & (loc_os12g19394.1 : 293.0) no description available & (at5g38410 : 238.0) Ribulose bisphosphate carboxylase (small chain) family protein; FUNCTIONS IN: ribulose-bisphosphate carboxylase activity; INVOLVED IN: carbon fix…
L82		No match								0.823161	1.05715	0.228055	0.014877		1.20743	1.39217	1.04963	0.918842	1.3362	1.6357	1.51487	1.5821	0.00102298	0.00346756		.
L83		Not selected for id								0.847506	1.08878	0.239922	0.0154362		1.1519	0.852638	1.05675	0.42869	1.01862	1.38975	0.918373	0.875987	0.000555303	0.00223714		.
L84	PMF	Peroxisomal (S)-2-hydroxy-acid oxidase GLO1	Photosynthesis	Brachypodium distachyon	471	68980	9.49	0.11	4	1.07316	1.03549	0.853066	0.0269575		0.833608	1.2142	1.58327	1.38229	1.45708	1.71799	1.72841	1.73941	0.00347657	0.00581655		2 fold Up in WTS	'21.99'	'redox.misc'	(loc_os01g07910.1 : 498.0) no description available & (at5g20080 : 426.0) FAD/NAD(P)-binding oxidoreductase; FUNCTIONS IN: cytochrome-b5 reductase activity, copper ion binding; INVOLVED IN: response to salt stress; LOCATED IN: mitochondrion, plant-type cell wall; EXPRESSED IN: 23 plant structures; EXPRESSED DURING: 14 growth stages; CONTAINS InterPro DOMAIN/s: Ferredoxin reductase-type FAD-bindin…
L85	PMF	NAD-dependent malate dehydrogenase	TCA	Hordeum vulgare subsp. vulgare	274	52696	6.95	0.14	3	0.628202	1.01663	0.0315334	0.00704698		0.754734	0.822734	0.717183	0.555205	0.653768	0.704241	0.613187	0.625471	0.0954624			P17.4 3 fold up in WTS	'21.2.1'	'redox.ascorbate and glutathione.ascorbate'	(loc_os04g51300.1 : 498.0) no description available & (at4g09010 : 390.0) Encodes a protein that was initially believed to act as a microsomal ascorbate peroxidase APX4 but to date, no evidence of enzymatic activity has been found.; ascorbate peroxidase 4 (APX4); FUNCTIONS IN: peroxidase activity, heme binding; INVOLVED IN: oxidation reduction, response to oxidative stress; LOCATED IN: in 7 compo…
L86	PMF	Peroxisomal (S)-2-hydroxy-acid oxidase GLO1	Photosynthesis	Brachypodium distachyon	69	68980	9.48	0.03	1	1.15778	1.07024	0.393373	0.0196868		0.751206	1.27384	1.52487	3.24957	1.4777	1.74432	1.74938	1.50503	6.52401e-07	0.00033557			'23.4.99'	'nucleotide metabolism.phosphotransfer and pyrophosphatases.misc'	'(o22537|ipyr_orysa : 80.9) Soluble inorganic pyrophosphatase (EC 3.6.1.1) (Pyrophosphate phospho-hydrolase) (PPase) - Oryza sativa (Rice) & (loc_os02g47600.2 : 80.9) no description available & (at1g01050 : 70.1) Encodes a soluble protein with inorganic pyrophosphatase activity that is highly specific for Mg-inorganic pyrophosphate.; pyrophosphorylase 1 (PPa1); FUNCTIONS IN: inorganic diphosphata…
L87		No match								0.698631	1.01858	0.220404	0.0144295		0.809003	0.816018	1.01244	0.538639	0.702592	0.633742	0.734321	0.553976	0.0215384	0.0157718		.
L88		No match								0.743256	0.926798	0.0122291	0.00380313		1.11098	1.08849	1.2191	1.58451	1.54409	1.41015	1.52233	1.73292	0.000586419	0.00234899		.
L89		No match								0.849042	1.13502	0.12425	0.0110738		1.01096	1.06664	1.23658	1.22811	1.38496	1.38409	1.57103	1.77074	0.0284297	0.0180089		.
L90		Not selected for id								0.948497	1.07375	0.872088	0.0271812		1.19823	1.12309	1.11328	0.566887	0.936103	0.93651	0.739166	0.940808	0.00444311	0.0064877		.
L91	LC-MS	1) pyridoxal 5'-phosphate synthase subunit PDX1.1	Co-factor and vitamin metabolism	Triticum aestivum	186	74544		4	4	1.93712	1.40712	0.0121623	0.00290828		.	.	.	.	.	.	.	.	.				'1.1.2.1'	'PS.lightreaction.photosystem I.LHC-I'	'(loc_os02g10390.1 : 345.0) no description available & (at1g61520 : 310.0) PSI type III chlorophyll a/b-binding protein (Lhca3*1); photosystem I light harvesting complex gene 3 (LHCA3); FUNCTIONS IN: chlorophyll binding; INVOLVED IN: photosynthesis, light harvesting, photosynthesis; LOCATED IN: light-harvesting complex, chloroplast thylakoid membrane, plastoglobule; EXPRESSED IN: 23 plant structu…
L92	LC-MS	2) translation initiation factor IF-3-like	Protein synthesis	Triticum aestivum	157	67360		3	3	1.93712	1.40712	0.0121623	0.00302013		.	.	.	.	.	.	.	.	.			.	'27.3.67'	'RNA.regulation of transcription.putative transcription regulator'	(loc_os06g05350.1 : 352.0) no description available & (at2g02740 : 270.0) Encodes a homolog of the potato p24 protein. It shares the conserved KGKAAL domain, a putative DNA-binding domain, with potato p24 and is localized to the plastid and not the nucleus.; WHIRLY 3 (WHY3); FUNCTIONS IN: DNA binding; INVOLVED IN: defense response; LOCATED IN: plastid chromosome, chloroplast; EXPRESSED IN: 20 pla…
L93	LC-MS	2) gamma-tocopherol methyl transferase	Secondary metabolism	Brachypodium distachyon	151	57242		4	3	1.93712	1.40712	0.0121623	0.00313199		.	.	.	.	.	.	.	.	.			27 fold up in Peldon	'26.9'	'misc.glutathione S transferases'	'(o65032|gstu1_orysa : 266.0) Probable glutathione S-transferase GSTU1 (EC 2.5.1.18) - Oryza sativa (Rice) & (loc_os03g57200.1 : 266.0) no description available & (at1g78380 : 208.0) Encodes a glutathione transferase that is a member of Tau GST gene family. Expression is induced by drought stress, oxidative stress, and high doses of auxin and cytokinin. naming convention according to Wagner et al…
L94	LC-MS	3) 2,3-dimethylmalate lyase-like	Not assigned	Triticum urartu	103	54481		3	3	1.93712	1.40712	0.0121623	0.00324385		.	.	.	.	.	.	.	.	.				'1.1.1.2'	'PS.lightreaction.photosystem II.PSII polypeptide subunits'	'(q00434|psbp_wheat : 407.0) Oxygen-evolving enhancer protein 2, chloroplast precursor (OEE2) (23 kDa subunit of oxygen evolving system of photosystem II) (OEC 23 kDa subunit) (23 kDa thylakoid membrane protein) - Triticum aestivum (Wheat) & (loc_os07g04840.1 : 356.0) no description available & (at1g06680 : 306.0) Encodes a 23 kD extrinsic protein that is part of photosystem II and participates i…
L95	LC-MS	4) glucose-6-phosphate 1-epimerase	CHO metabolism	Zea mays	100	61035		7	4	1.93712	1.40712	0.0121623	0.0033557		.	.	.	.	.	.	.	.	.				'1.1.1.2'	'PS.lightreaction.photosystem II.PSII polypeptide subunits'	'(q00434|psbp_wheat : 407.0) Oxygen-evolving enhancer protein 2, chloroplast precursor (OEE2) (23 kDa subunit of oxygen evolving system of photosystem II) (OEC 23 kDa subunit) (23 kDa thylakoid membrane protein) - Triticum aestivum (Wheat) & (loc_os07g04840.1 : 356.0) no description available & (at1g06680 : 306.0) Encodes a 23 kD extrinsic protein that is part of photosystem II and participates i…
L96	LC-MS	5) ferredoxin--NADP reductase	Photosynthesis	Triticum aestivum	97	60042		3	3	1.93712	1.40712	0.0121623	0.00346756		.	.	.	.	.	.	.	.	.			(8-12) <3.5 fold up in WTS	'35.2'	'not assigned.unknown'	' no hits & (original description: len=244 path=[1:0-54 56:55-91 94:92-243])'
L97	LC-MS	6) eukaryotic translation initiation factor 3 subunit F	Protein synthesis	Brachypodium distachyon	80	51560		4	4	1.93712	1.40712	0.0121623	0.00357942		.	.	.	.	.	.	.	.	.			<14 fold up in Peldon	'1.1.2.1'	'PS.lightreaction.photosystem I.LHC-I'	'(loc_os06g21590.1 : 418.0) no description available & (at3g54890 : 347.0) Encodes a component of the light harvesting complex associated with photosystem I.; photosystem I light harvesting complex gene 1 (LHCA1); FUNCTIONS IN: chlorophyll binding; INVOLVED IN: response to blue light, response to red light, photosynthesis, light harvesting in photosystem I, response to far red light, photosynthes…
L98	LC-MS	7) thiamine thiazole synthase 2	Stress	Zea mays	64	67397		2	2	1.93712	1.40712	0.0121623	0.00369128		.	.	.	.	.	.	.	.	.			<14 fold up in Peldon	'1.1.2.1'	'PS.lightreaction.photosystem I.LHC-I'	'(loc_os06g21590.1 : 418.0) no description available & (at3g54890 : 347.0) Encodes a component of the light harvesting complex associated with photosystem I.; photosystem I light harvesting complex gene 1 (LHCA1); FUNCTIONS IN: chlorophyll binding; INVOLVED IN: response to blue light, response to red light, photosynthesis, light harvesting in photosystem I, response to far red light, photosynthes…
L99		No match								0.879589	0.962402	0.744627	0.0252796		0.564124	0.663937	0.610143	0.350337	0.553581	0.552954	0.428243	0.564188	0.00918054	0.0104027		.
L100	PMF	PREDICTED: probable pyridoxal biosynthesis protein PDX1.1-like	Co-factor and vitamin metabolism	Aegilops tauschii subsp. tauschii	71	74544	6.83	0.01	1	1.93612	2.32491	0.0108561	0.00279642		.	.	.	.	.	.	.	.	.			<14 fold up in Peldon	'1.1.2.1'	'PS.lightreaction.photosystem I.LHC-I'	'(loc_os06g21590.1 : 418.0) no description available & (at3g54890 : 347.0) Encodes a component of the light harvesting complex associated with photosystem I.; photosystem I light harvesting complex gene 1 (LHCA1); FUNCTIONS IN: chlorophyll binding; INVOLVED IN: response to blue light, response to red light, photosynthesis, light harvesting in photosystem I, response to far red light, photosynthes…
L101		Not selected for id								0.848351	0.918903	0.455083	0.0208054		1.77288	1.22817	1.32137	1.38029	1.19535	1.47043	1.28428	1.19711	0.0121111	0.0123043		.
L102		No match								0.736016	1.18195	0.0400626	0.00771812		1.44531	1.24208	1.28361	0.818013	1.10351	1.37042	1.09692	1.20046	0.10613			.
L103		Not selected for id								0.949482	1.15343	0.528565	0.0217002		0.695049	0.846351	0.806491	0.443664	0.735425	0.881988	0.848513	0.78937	0.00454571	0.00659955		.
L104	PMF	Ferredoxin--NADP reductase, leaf isozyme	Photosynthesis	Oryza sativa	186	81418	8.88	0.04	2	0.846479	0.875998	0.652116	0.0238255		1.91802	1.42482	1.63974	1.08593	1.41046	1.73125	1.54428	1.51208	0.000194795	0.00111857		(8-12) Up in WTS	'35.2'	'not assigned.unknown'	' no hits & (original description: len=244 path=[1:0-54 56:55-91 94:92-243])'
L105		Not selected for id								1.04776	0.88685	0.903779	0.0275168		1.39184	1.32968	1.7804	1.45516	1.66382	2.40186	1.48354	1.40097	0.0113967	0.0118568		.
L106	LC-MS	1) annexin	Cellular processes	Zea mays	211	66046		10	7	1.58313	0.917842	0.00839589	0.00190157		.	.	.	.	.	.	.	.	.			(8-12) <3.5 fold up in WTS	'35.2'	'not assigned.unknown'	' no hits & (original description: len=244 path=[1:0-54 56:55-91 94:92-243])'
L107	LC-MS	2) Ferredoxin--NADP reductase	Photosynthesis	Brachypodium distachyon	110	63321		6	6	1.58313	0.917842	0.00839589	0.00201342		.	.	.	.	.	.	.	.	.				'1.1.3'	'PS.lightreaction.cytochrome b6/f'	(q7x9a6|ucria_wheat : 391.0) Cytochrome b6-f complex iron-sulfur subunit, chloroplast precursor (EC 1.10.99.1) (Rieske iron-sulfur protein) (Plastohydroquinone:plastocyanin oxidoreductase iron-sulfur protein) (ISP) (RISP) - Triticum aestivum (Wheat) & (loc_os07g37030.1 : 362.0) no description available & (at4g03280 : 299.0) Encodes the Rieske FeS center of cytochrome b6f complex. Gene is expresse…
L108	LC-MS	3) vacuolar proton ATPase subunit E	Transport	Triticum aestivum	64	51049		2	2	1.58313	0.917842	0.00839589	0.00212528		.	.	.	.	.	.	.	.	.			3 fold up in WTS	'29.6'	'protein.folding'	'(loc_os08g42850.1 : 296.0) no description available & (at2g43560 : 262.0) FKBP-like peptidyl-prolyl cis-trans isomerase family protein; FUNCTIONS IN: FK506 binding, peptidyl-prolyl cis-trans isomerase activity; INVOLVED IN: protein folding; LOCATED IN: thylakoid, thylakoid lumen, chloroplast thylakoid lumen, chloroplast; EXPRESSED IN: 22 plant structures; EXPRESSED DURING: 14 growth stages; CONT…
L109	PMF	Rubisco Small Subunit	Photosynthesis	Aegilops tauschii subsp. tauschii	279	30835	8.51	0.11	3	0.806846	0.90408	0.72248	0.0249441		0.617603	0.745047	0.597864	0.375619	0.51779	0.471369	0.370701	0.52638	0.0130929	0.0126398			'29.2.1.1.1.1.10'	'protein.synthesis.ribosomal protein.prokaryotic.chloroplast.30S subunit.S10'	'(loc_os03g10060.1 : 269.0) no description available & (q9m4y3|rr10_mescr : 207.0) 30S ribosomal protein S10, chloroplast precursor - Mesembryanthemum crystallinum (Common ice plant) & (at3g13120 : 204.0) Ribosomal protein S10p/S20e family protein; FUNCTIONS IN: structural constituent of ribosome, RNA binding; INVOLVED IN: translation; LOCATED IN: small ribosomal subunit; EXPRESSED IN: 22 plant s…
L110		No match								0.86818	1.15377	0.39778	0.0200224		0.786962	0.870406	0.820734	0.376927	0.761907	0.900054	0.918921	0.646218	0.0005457	0.00212528		.
L111		Not selected for id								1.47711	0.709897	0.0748664	0.00950783		0.836045	0.873785	0.895817	0.987115	0.771476	0.949409	2.10382	1.0049	0.0422109	0.0215884		.
L112		No match								1.69157	1.13737	0.0253035	0.0064877		.	.	.	.	.	.	.	.	.			.
L113		No match								2.03485	1.14446	0.0479721	0.00861298		.	.	.	.	.	.	.	.	.			.
L114		Not selected for id								0.823378	0.954822	0.382473	0.0192394		0.867535	1.15587	1.22991	1.54955	0.746182	0.973453	1.15499	1.42656	0.0435013	0.0218121		.
L115	PMF	NADH-cytochrome b5 reductase-like protein	Redox	Aegilops tauschii subsp. tauschii	132	52449	9.38	0.04	2	2.15795	1.28934	0.0667164	0.00917226		0.593875	0.638445	0.452341	0.418157	0.369311	0.386551	0.284862	0.261664	0.0151371	0.0136465		other subunits up reg. in WTS	'29.2.1.1.1.2.12'	'protein.synthesis.ribosomal protein.prokaryotic.chloroplast.50S subunit.L12'	'(q06030|rk121_secce : 181.0) 50S ribosomal protein L12-1, chloroplast precursor (CL12-1) - Secale cereale (Rye) & (loc_os01g47330.1 : 174.0) no description available & (at3g27850 : 132.0) 50S ribosomal protein L12-C; ribosomal protein L12-C (RPL12-C); FUNCTIONS IN: structural constituent of ribosome; INVOLVED IN: defense response to bacterium, translation; LOCATED IN: in 6 components; EXPRESSED …
L116		Not selected for id								0.969984	1.09206	0.842052	0.0268456		1.72816	1.19126	1.39267	2.66143	1.18222	1.61124	1.15518	1.11441	0.00207095	0.00469799		.
L117		Not selected for id								1.22337	1.12436	0.617631	0.0234899		1.45024	1.27734	1.26723	1.54533	1.0883	1.36418	1.08761	1.02933	0.0414317	0.0214765		.
L118		No match								2.39029	1.3346	0.00192283	0.000559284		.	.	.	.	.	.	.	.	.			.
L119	LC-MS	1) methionine sulfoxide reductase MSRA4.2	Protein synthesis	Triticum aestivum	84	60920		5	5	15.4149	1.36626	0.0142558	0.00402685		.	.	.	.	.	.	.	.	.			Peroxiredoxin-2E-2 3 fold Peldon	'21.5'	'redox.peroxiredoxin'	'(loc_os01g16152.1 : 337.0) no description available & (at3g06050 : 284.0) Encodes a mitochondrial matrix localized peroxiredoxin involved in redox homeostasis. Knockout mutants have reduced root growth under certain oxidative stress conditions.; peroxiredoxin IIF (PRXIIF); FUNCTIONS IN: peroxidase activity, antioxidant activity; INVOLVED IN: response to oxidative stress, response to cadmium ion;…
L120	LC-MS	2) AmGSTF1 (2c)	Stress	Alopecurus myosuroides	83	30994		4	3	15.4149	1.36626	0.0142558	0.00425056		.	.	.	.	.	.	.	.	.			FKBP16-3 3 fold up in WTS	'29.6'	'protein.folding'	'(loc_os07g04160.2 : 338.0) no description available & (at5g13410 : 271.0) FKBP-like peptidyl-prolyl cis-trans isomerase family protein; FUNCTIONS IN: FK506 binding, peptidyl-prolyl cis-trans isomerase activity; INVOLVED IN: protein folding; LOCATED IN: thylakoid, thylakoid lumen, chloroplast thylakoid membrane, chloroplast thylakoid lumen, chloroplast; EXPRESSED IN: 22 plant structures; EXPRESSE…
L121	LC-MS	3) glutathione transferase F3	Stress	Triticum aestivum	78	29276		5	3	15.4149	1.36626	0.192057	0.0129754		.	.	.	.	.	.	.	.	0.00661871	0.00894855		.	'31.3.1'	'cell.cycle.peptidylprolyl isomerase'	(loc_os05g01270.1 : 334.0) no description available & (at5g13120 : 284.0) Encodes a lumenal cyclophilin with peptidyl-prolyl isomerase activity that is associated with the NAD(P)H dehydrogenase complex in stromal regions of the thylakoid membrane. It is likely to be important for the accumulation of the hydrophobic domain of the NAD(P)H dehydrogenase complex. This complex is associated with PSI a…
L122		No match								0.645728	0.711661	0.0428687	0.00782998		.	.	.	.	.	.	.	.	.			.
L123	PMF	Thylakoid lumenal 29 kDa protein	Redox	Aegilops tauschii subsp. tauschii	601	82045	9.33	0.13	7	1.0312	1.08936	0.874912	0.0272931		0.64588	0.711102	0.59143	0.52611	0.44056	0.471691	0.430248	0.491276	0.0255111	0.0166667		.	'20.2.1'	'stress.abiotic.heat'	'(q84q77|hsp23_orysa : 171.0) 17.4 kDa class I heat shock protein 3 - Oryza sativa (Rice) & (loc_os03g15960.1 : 171.0) no description available & (at3g46230 : 150.0) member of the class I small heat-shock protein (sHSP) family, which accounts for the majority of sHSPs in maturing seeds; heat shock protein 17.4 (HSP17.4); INVOLVED IN: response to heat; LOCATED IN: cellular_component unknown; EXPRE…
L124		Not selected for id								1.21582	1.22545	0.660256	0.0240492		1.18705	0.94116	1.12272	1.7216	1.04299	1.12565	0.993734	0.972365	0.00599476	0.00816555		.
L125	PMF	Soluble inorganic pyrophosphatase	Nucleotide metabolism	Brachypodium distachyon	120	18615	6.33	0.11	1	1.16962	1.09312	0.67069	0.0241611		0.693972	0.902369	0.639897	1.0079	0.583652	0.506715	0.521375	0.578765	0.00870171	0.0100671		ADF-3 2 fold up in WTS	'31.1.1.1.2'	'cell.organisation.cytoskeleton.actin.actin depolymerizing factors'	(loc_os03g60590.2 : 184.0) no description available & (q41764|adf3_maize : 181.0) Actin-depolymerizing factor 3 (ADF 3) (ZmABP3) (ZmADF3) - Zea mays (Maize) & (at5g59890 : 148.0) actin depolymerizing factor 4 (ADF4) mRNA, complete cds; actin depolymerizing factor 4 (ADF4); FUNCTIONS IN: actin binding; INVOLVED IN: defense response signaling pathway, resistance gene-dependent, defense response to …
L126		Not selected for id								1.17432	1.04598	0.773643	0.0259508		0.87799	0.83374	0.625088	1.66736	0.634758	0.816323	0.702669	0.666347	0.00362629	0.00592841		.
L127		Not selected for id								1.00272	0.852675	0.216745	0.0142058		1.06832	1.06231	1.12549	1.74626	1.03538	1.35111	1.03978	1.21032	0.0356605	0.0193512		.
L128	PMF	Chlorophyll a-b binding protein 8	Photosynthesis	Aegilops tauschii subsp. tauschii	266	49392	8.05	0.09	3	1.13292	1.02202	0.719099	0.0248322		0.725387	0.888802	0.53224	0.849776	0.527072	0.581746	0.533434	0.522962	0.0387115	0.0204698		.	'1.3.2'	'PS.calvin cycle.rubisco small subunit'	'(p00871|rbs1_wheat : 325.0) Ribulose bisphosphate carboxylase small chain PWS4.3, chloroplast precursor (EC 4.1.1.39) (RuBisCO small subunit PWS4.3) - Triticum aestivum (Wheat) & (loc_os12g19394.1 : 293.0) no description available & (at5g38410 : 238.0) Ribulose bisphosphate carboxylase (small chain) family protein; FUNCTIONS IN: ribulose-bisphosphate carboxylase activity; INVOLVED IN: carbon fix…
L129		Not selected for id								0.917214	0.979804	0.879836	0.0274049		0.806163	0.757358	0.718287	0.822996	0.609448	0.648934	0.381441	0.680754	0.0267529	0.0174497		.
L130	PMF	single-stranded DNA-binding protein WHY1	Transcription	Brachypodium distachyon	143	55755	8.93	0.07	2	1.34146	1.30066	0.351075	0.0186801		0.704916	0.528607	0.592318	0.55923	0.4501	0.446309	0.294518	0.440315	0.00692695	0.00939597		<27	'26.9'	'misc.glutathione S transferases'	'(o65857|gsth1_orysa : 98.6) Probable glutathione S-transferase GSTF1 (EC 2.5.1.18) (GST-I) - Oryza sativa (Rice) & (loc_os01g27360.1 : 98.6) no description available & (at3g62760 : 60.8) Encodes glutathione transferase belonging to the phi class of GSTs. Naming convention according to Wagner et al. (2002).; ATGSTF13; CONTAINS InterPro DOMAIN/s: Thioredoxin fold (InterPro:IPR012335), Glutathione …
L131	PMF	GSTU1	Stress	Lolium perenne	105	52235	8.89	0.06	1	1.8829	2.48386	0.295609	0.017226		0.779326	0.680629	0.481482	1.06695	0.495391	0.56036	0.342923	0.381575	0.0248438	0.0165548		.	'29.5'	'protein.degradation'	(loc_os03g60740.1 : 479.0) no description available & (at2g37660 : 420.0) NAD(P)-binding Rossmann-fold superfamily protein; FUNCTIONS IN: copper ion binding; INVOLVED IN: defense response to bacterium; LOCATED IN: thylakoid, apoplast, chloroplast stroma, chloroplast; EXPRESSED IN: 24 plant structures; EXPRESSED DURING: 15 growth stages; CONTAINS InterPro DOMAIN/s: 3-beta hydroxysteroid dehydrogen…
L132	PMF	Oxygen-evolving enhancer protein 2	Photosynthesis	Triticum aestivum	186	52275	8.96	0.06	2	0.637527	0.819168	0.438105	0.0204698		0.765428	0.697305	0.615864	0.28258	0.598941	0.756413	0.431765	0.499566	0.011199	0.011745		.	'29.5'	'protein.degradation'	(loc_os03g60740.1 : 479.0) no description available & (at2g37660 : 420.0) NAD(P)-binding Rossmann-fold superfamily protein; FUNCTIONS IN: copper ion binding; INVOLVED IN: defense response to bacterium; LOCATED IN: thylakoid, apoplast, chloroplast stroma, chloroplast; EXPRESSED IN: 24 plant structures; EXPRESSED DURING: 15 growth stages; CONTAINS InterPro DOMAIN/s: 3-beta hydroxysteroid dehydrogen…
L133	PMF	Oxygen-evolving enhancer protein 2	Photosynthesis	Triticum aestivum	69	52275	8.96	0.04	1	0.724338	1.01284	0.00222945	0.000671141		0.809646	0.796311	0.74639	0.382461	0.722484	0.863181	0.53567	0.66085	0.0151369	0.0135347			'29.2.4'	'protein.synthesis.elongation'	(loc_os04g02820.2 : 1573.0) no description available & (at1g56070 : 1523.0) encodes a translation elongation factor 2-like protein that is involved in cold-induced translation. Mutations in this gene specifically blocks low temperature-induced transcription of cold-responsive genes but induces the expression of CBF genes and mutants carrying the recessive mutations fail to acclimate to cold and i…
L134		Not selected for id								1.24137	1.08224	0.144104	0.011745		1.20477	1.19056	1.01305	1.87423	1.12049	1.40003	1.27666	0.976902	0.000513046	0.00178971		.
L135		Not selected for id								0.854233	0.835106	0.329066	0.0178971		0.843774	0.970299	1.08597	0.489997	0.958602	0.966237	0.83736	1.03234	0.00071642	0.00268456		.
L136		No match								1.64226	0.999871	0.00856303	0.00223714		.	.	.	.	.	.	.	.	.			.
L137	PMF	PREDICTED: germin-like protein 8-14	Not assigned	Dichanthelium oligosanthes	78	9202	9.95	0.12	1	1.74714	1.52666	0.262116	0.0158837		0.866508	0.799769	0.532524	1.34247	0.489928	0.435617	0.401838	0.396128	0.0372129	0.0199105			'1.3.8'	'PS.calvin cycle.transketolase'	'(loc_os06g04270.1 : 1280.0) no description available & (q7sic9|tktc_maize : 1258.0) Transketolase, chloroplast (EC 2.2.1.1) (TK) - Zea mays (Maize) & (at3g60750 : 1175.0) Transketolase; FUNCTIONS IN: catalytic activity, transketolase activity; EXPRESSED IN: 24 plant structures; EXPRESSED DURING: 16 growth stages; CONTAINS InterPro DOMAIN/s: Transketolase, N-terminal (InterPro:IPR005474), Transke…
L138	PMF	Chlorophyll a-b binding protein 1B-21	Photosynthesis	Hordeum vulgare	104	35400	5.8	0.04	1	2.03117	0.930625	0.0334979	0.00727069		0.67955	0.78429	0.424726	1.1221	0.461261	0.412624	0.417189	0.273956	0.0471141	0.0227069		8 fold up WTS	'27.3.59'	'RNA.regulation of transcription.Methyl binding domain proteins'	(loc_os12g42550.1 : 187.0) no description available & (at3g15790 : 111.0) Protein containing methyl-CpG-binding domain.Has sequence similarity to human MBD proteins.; methyl-CPG-binding domain 11 (MBD11); FUNCTIONS IN: methyl-CpG binding, DNA binding; INVOLVED IN: biological_process unknown; LOCATED IN: nucleus; EXPRESSED IN: 22 plant structures; EXPRESSED DURING: 13 growth stages; CONTAINS Inter…
L139		Not selected for id								1.28126	0.961989	0.202044	0.0136465		0.799734	1.00462	0.80913	0.972592	0.648613	0.705784	0.394493	0.675927	0.00643469	0.00872483		.
L140	PMF	Chlorophyll a-b binding protein 1B-21	Photosynthesis	Hordeum vulgare	109	35400	5.8	0.04	1	1.76224	1.1536	0.222968	0.0145414		0.842627	0.852372	0.624389	1.5661	0.555948	0.66498	0.531815	0.495135	0.00340746	0.0057047		.	'1.1.4.1'	'PS.lightreaction.ATP synthase.alpha subunit'	'(p12112|atpa_wheat : 908.0) ATP synthase subunit alpha (EC 3.6.3.14) (ATPase subunit alpha) (ATP synthase F1 sector subunit alpha) - Triticum aestivum (Wheat) & (loc_os04g16740.1 : 904.0) no description available & (atcg00120 : 801.0) Encodes the ATPase alpha subunit, which is a subunit of ATP synthase and part of the CF1 portion which catalyzes the conversion of ADP to ATP using the proton moti…
L141	PMF	Chlorophyll a-b binding protein 1B-21	Photosynthesis	Hordeum vulgare	89	35400	5.8	0.04	1	0.90628	1.36676	0.759849	0.0257271		0.323776	0.685326	0.518347	0.496916	0.489121	0.29663	0.282553	0.46923	0.00936338	0.0105145		.	'9.9'	'mitochondrial electron transport / ATP synthesis.F1-ATPase'	'(p15998|atpam_orysa : 934.0) ATP synthase subunit alpha, mitochondrial (EC 3.6.3.14) - Oryza sativa (Rice) & (loc_osm1g00580.1 : 926.0) no description available & (atmg01190 : 875.0) ATPase subunit 1; ATP synthase subunit 1 (ATP1); FUNCTIONS IN: copper ion binding, cobalt ion binding, zinc ion binding; INVOLVED IN: response to oxidative stress; LOCATED IN: mitochondrion, cell wall; EXPRESSED IN:…
L142	PMF	PREDICTED: germin-like protein 8-14	Not assigned	Dichanthelium oligosanthes	88	9202	9.95	0.12	1	1.27345	1.15122	0.674405	0.0243848		0.745599	0.753265	0.491555	0.75806	0.396864	0.242151	0.308314	0.360659	0.0347919	0.0190157			'21.6'	'redox.dismutases and catalases'	'(q43206|cata1_wheat : 1013.0) Catalase-1 (EC 1.11.1.6) - Triticum aestivum (Wheat) & (loc_os03g03910.1 : 988.0) no description available & (at4g35090 : 897.0) Encodes a peroxisomal catalase, highly expressed in bolts and leaves. mRNA expression patterns show circadian regulation with mRNA levels being high in the subjective early morning. Loss of function mutations have increased H2O2 levels and…
L143	PMF	PREDICTED: germin-like protein 8-14	Not assigned	Dichanthelium oligosanthes	75	9202	9.95	0.12	1	1.4665	1.34395	0.496386	0.0213647		0.676749	0.67753	0.539571	0.471903	0.424687	0.355459	0.289329	0.356005	0.047593	0.0228188			'21.6'	'redox.dismutases and catalases'	'(q43206|cata1_wheat : 1013.0) Catalase-1 (EC 1.11.1.6) - Triticum aestivum (Wheat) & (loc_os03g03910.1 : 988.0) no description available & (at4g35090 : 897.0) Encodes a peroxisomal catalase, highly expressed in bolts and leaves. mRNA expression patterns show circadian regulation with mRNA levels being high in the subjective early morning. Loss of function mutations have increased H2O2 levels and…
L144		Not selected for id								1.45903	1.42587	0.441551	0.0205817		0.506596	0.47576	0.517341	0.53067	0.431302	0.29409	0.320596	0.278075	0.00367589	0.00604027		.
L145		.								1.17438	1.1024	0.801716	0.0263982		0.67222	0.660233	0.489717	0.849152	0.397269	0.473086	0.306222	0.404292	0.0234396	0.0162192		.
L146		No match								0.390792	1.04073	0.0450893	0.00816555		0.993479	0.732693	0.566356	0.552058	0.755266	1.19933	0.454134	0.636326	0.521411			.
L147	PMF	Cytochrome b6-f complex iron-sulfur subunit	Photosynthesis							1.47253	1.09925	0.540072	0.0221477		0.506146	0.540234	0.298117	0.248553	0.245954	0.289833	0.222556	0.220899	0.0365599	0.0197987			'21.6'	'redox.dismutases and catalases'	'(q43206|cata1_wheat : 1013.0) Catalase-1 (EC 1.11.1.6) - Triticum aestivum (Wheat) & (loc_os03g03910.1 : 988.0) no description available & (at4g35090 : 897.0) Encodes a peroxisomal catalase, highly expressed in bolts and leaves. mRNA expression patterns show circadian regulation with mRNA levels being high in the subjective early morning. Loss of function mutations have increased H2O2 levels and…
L148	PMF	peptidyl-prolyl cis-trans isomerase FKBP16-3	Protein synthesis	Aegilops tauschii subsp. tauschii	156	46585	9.34	0.06	2	1.01507	1.03764	0.989049	0.0284116		0.74767	0.876232	0.659087	0.795459	0.599545	0.624571	0.478396	0.483732	0.0364584	0.0195749		4.5 fold up in Peldon	'1.3.3'	PS.calvin cycle.phosphoglycerate kinase'	'(p12782|pgkh_wheat : 700.0) Phosphoglycerate kinase, chloroplast precursor (EC 2.7.2.3) - Triticum aestivum (Wheat) & (at1g56190 : 678.0) Phosphoglycerate kinase family protein; FUNCTIONS IN: phosphoglycerate kinase activity; INVOLVED IN: glycolysis; LOCATED IN: thylakoid, mitochondrion, chloroplast, membrane; EXPRESSED IN: 25 plant structures; EXPRESSED DURING: 14 growth stages; CONTAINS InterP…
L149	PMF	cyanelle 30S ribosomal protein S10 isoform X2	Protein synthesis	Brachypodium distachyon	74	37380	8.93	0.03	1	1.68287	1.15439	0.200296	0.0135347		0.662583	0.706983	0.40772	0.526363	0.294501	0.311622	0.213377	0.323674	0.039172	0.0206935		3 fold up in Peldon	'1.2.4.2'	'PS.photorespiration.glycine cleavage.T subunit'	'(loc_os04g53230.1 : 595.0) no description available & (p54260|gcst_soltu : 551.0) Aminomethyltransferase, mitochondrial precursor (EC 2.1.2.10) (Glycine cleavage system T protein) (GCVT) - Solanum tuberosum (Potato) & (at1g11860 : 529.0) Glycine cleavage T-protein family; FUNCTIONS IN: aminomethyltransferase activity; EXPRESSED IN: 23 plant structures; EXPRESSED DURING: 14 growth stages; CONTAIN…
L150	PMF	PREDICTED: 50S ribosomal protein L12-1	Protein synthesis	Hordeum vulgare subsp. vulgare	583	71307	8.46	0.11	4	1.31198	0.904321	0.453266	0.0206935		0.59783	0.599329	0.3819	0.722448	0.274144	0.340846	0.150279	0.244018	0.02621	0.017226			'1.3.13'	'PS.calvin cycle.rubisco interacting'	'(q40073|rcaa_horvu : 863.0) Ribulose bisphosphate carboxylase/oxygenase activase A, chloroplast precursor (RuBisCO activase A) (RA A) - Hordeum vulgare (Barley) & (loc_os11g47970.1 : 839.0) no description available & (at2g39730 : 714.0) Rubisco activase, a nuclear-encoded chloroplast protein that consists of two isoforms arising from alternative splicing in most plants. Required for the light ac…
L151		Not selected for id								1.98798	1.15917	0.149483	0.0119687		0.95346	0.807526	0.836185	1.46311	0.641994	0.967815	0.574704	0.669983	0.0097717	0.0108501		.
L152	PMF	peroxiredoxin-2F; peptidylprolyl isomerase	Redox	Aegilops tauschii subsp. tauschii	234	26681	9.22	0.12	2	1.63646	1.27437	0.0227473	0.00536913		0.568937	0.476313	0.530119	0.355077	0.417669	0.403285	0.332042	0.415657	0.0449368	0.0222595			'1.1.5.3'	'PS.lightreaction.other electron carrier (ox/red).ferredoxin reductase'	'(p41344|fenr1_orysa : 565.0) Ferredoxin--NADP reductase, leaf isozyme, chloroplast precursor (EC 1.18.1.2) (FNR) - Oryza sativa (Rice) & (loc_os06g01850.1 : 565.0) no description available & (at1g20020 : 528.0) Encodes a leaf-type ferredoxin:NADP(H) oxidoreductase. It is present in both chloroplast stroma and thylakoid membranes but is more abundant in the stroma; LEAF FNR 2 (ATLFNR2); FUNCTIONS…
L153	PMF	peptidyl-prolyl cis-trans isomerase FKBP19	Protein synthesis	Aegilops tauschii subsp. tauschii	72	55385	9.84	0.03	1	1.63646	1.27437	0.0227473	0.00548098		0.568937	0.476313	0.530119	0.355077	0.417669	0.403285	0.332042	0.415657	0.0449368	0.0223714		.	'20.2.3'	'stress.abiotic.drought/salt'	'(loc_os10g18340.1 : 93.2) no description available & (at2g03440 : 65.1) Induced at the transcriptional level by Pseudomonas syringae pv. tomato infection.; nodulin-related protein 1 (NRP1); FUNCTIONS IN: molecular_function unknown; INVOLVED IN: response to cold, response to heat, abscisic acid mediated signaling pathway, response to bacterium; LOCATED IN: cellular_component unknown; EXPRESSED IN…
L154	PMF	peptidylprolyl isomerase	Cellular processes	Triticum aestivum	329	46233	9.24	0.1	3	1.21837	1.16042	0.679124	0.0244966		0.539246	0.613299	0.435768	0.160175	0.300122	0.314344	0.200596	0.273895	0.00669975	0.0090604			'1.1.1.2'	'PS.lightreaction.photosystem II.PSII polypeptide subunits'	'(q00434|psbp_wheat : 407.0) Oxygen-evolving enhancer protein 2, chloroplast precursor (OEE2) (23 kDa subunit of oxygen evolving system of photosystem II) (OEC 23 kDa subunit) (23 kDa thylakoid membrane protein) - Triticum aestivum (Wheat) & (loc_os07g04840.1 : 356.0) no description available & (at1g06680 : 306.0) Encodes a 23 kD extrinsic protein that is part of photosystem II and participates i…
L155	LC-MS	Photosystem I reaction center subunit II	Photosynthesis	Hordeum vulgare subsp. vulgare	110	45966	9.34	5	2	1.99364	1.03005	0.0250778	0.00637584		.	.	.	.	.	.	.	.	.				'1.1.3'	'PS.lightreaction.cytochrome b6/f'	'(q7x9a6|ucria_wheat : 391.0) Cytochrome b6-f complex iron-sulfur subunit, chloroplast precursor (EC 1.10.99.1) (Rieske iron-sulfur protein) (Plastohydroquinone:plastocyanin oxidoreductase iron-sulfur protein) (ISP) (RISP) - Triticum aestivum (Wheat) & (loc_os07g37030.1 : 362.0) no description available & (at4g03280 : 299.0) Encodes the Rieske FeS center of cytochrome b6f complex. Gene is express…
L156	PMF	PREDICTED: 17.9 kDa class I heat shock protein-like isoform X3	Stress	Aegilops tauschii subsp. tauschii	65	39547	8.83	0.04	1	1.29859	1.10341	0.506297	0.0214765		0.830467	0.791826	0.459096	7.38965	0.545106	0.452007	0.414402	0.382938	1.74062e-10	0.000223714		other subunits up reg. in WTS	'29.2.1.1.1.2.12'	'protein.synthesis.ribosomal protein.prokaryotic.chloroplast.50S subunit.L12'	'(q06030|rk121_secce : 181.0) 50S ribosomal protein L12-1, chloroplast precursor (CL12-1) - Secale cereale (Rye) & (loc_os01g47330.1 : 174.0) no description available & (at3g27850 : 132.0) 50S ribosomal protein L12-C; ribosomal protein L12-C (RPL12-C); FUNCTIONS IN: structural constituent of ribosome; INVOLVED IN: defense response to bacterium, translation; LOCATED IN: in 6 components; EXPRESSED …
L157	LC-MS	1) Photosystem I reaction center subunit II	Photosynthesis	Hordeum vulgare subsp. vulgare	134	45966		9	5	1.97772	0.901127	0.0102342	0.00246085		0.383521	0.573327	0.423591	0.223687	0.159699	0.251698	0.230857	0.106764	0.0668694			.	'20.2.1'	'stress.abiotic.heat'	'(q84q77|hsp23_orysa : 171.0) 17.4 kDa class I heat shock protein 3 - Oryza sativa (Rice) & (loc_os03g15960.1 : 171.0) no description available & (at3g46230 : 150.0) member of the class I small heat-shock protein (sHSP) family, which accounts for the majority of sHSPs in maturing seeds; heat shock protein 17.4 (HSP17.4); INVOLVED IN: response to heat; LOCATED IN: cellular_component unknown; EXPRE…
L158	LC-MS	2) photosynthetic NDH subunit of lumenal location 5	Cellular processes	Setaria italica	84	46233		5	3	1.97772	0.901127	0.0102342	0.00257271		0.383521	0.573327	0.423591	0.223687	0.159699	0.251698	0.230857	0.106764	0.0668694			.	'1.1.4.9'	'PS.lightreaction.ATP synthase.subunit B_ (ATPX)'	(loc_os03g17070.1 : 189.0) no description available & (p31853|atpx_spiol : 148.0) ATP synthase B' chain, chloroplast precursor (EC 3.6.3.14) (Subunit II) - Spinacia oleracea (Spinach) & (at4g32260 : 146.0) ATPase, F0 complex, subunit B/B', bacterial/chloroplast; FUNCTIONS IN: hydrogen ion transmembrane transporter activity; INVOLVED IN: defense response to bacterium; LOCATED IN: thylakoid, chloro…
L159	LC-MS	3) peroxiredoxin-2F	Redox	Brachypodium distachyon	46	26681		2	2	1.97772	0.901127	0.0102342	0.00268456		0.383521	0.573327	0.423591	0.223687	0.159699	0.251698	0.230857	0.106764	0.0668694			.	'1.1.4.1'	'PS.lightreaction.ATP synthase.alpha subunit'	'(p12112|atpa_wheat : 908.0) ATP synthase subunit alpha (EC 3.6.3.14) (ATPase subunit alpha) (ATP synthase F1 sector subunit alpha) - Triticum aestivum (Wheat) & (loc_os04g16740.1 : 904.0) no description available & (atcg00120 : 801.0) Encodes the ATPase alpha subunit, which is a subunit of ATP synthase and part of the CF1 portion which catalyzes the conversion of ADP to ATP using the proton moti…
L160		Not selected for id								0.90698	1.06569	0.859563	0.0270694		1.22651	0.988967	1.02649	1.72588	1.26113	1.5429	1.27213	1.17931	0.0389377	0.0205817		.
L161		Not selected for id								1.18861	1.08637	0.656468	0.0239374		0.982849	1.06676	1.07609	1.37276	0.914672	0.787177	0.598325	0.847164	0.00472741	0.00715884		.
L162		Not selected for id								0.78891	1.02069	0.494372	0.0212528		0.834877	0.719688	0.683113	1.21379	0.653032	0.807215	0.511925	0.842993	0.0406139	0.0212528		.
L163	PMF	PREDICTED: actin-depolymerizing factor 4-like	Cellular processes	Brachypodium distachyon	362	38925	8.42	0.14	4	1.37697	1.09263	0.112471	0.0108501		0.590458	0.611448	0.513306	0.972198	0.352677	0.365467	0.280906	0.269662	0.00630283	0.00850112		<14 fold up in Peldon	'1.1.4.1'	'PS.lightreaction.ATP synthase.alpha subunit'	'(p12112|atpa_wheat : 908.0) ATP synthase subunit alpha (EC 3.6.3.14) (ATPase subunit alpha) (ATP synthase F1 sector subunit alpha) - Triticum aestivum (Wheat) & (loc_os04g16740.1 : 904.0) no description available & (atcg00120 : 801.0) Encodes the ATPase alpha subunit, which is a subunit of ATP synthase and part of the CF1 portion which catalyzes the conversion of ADP to ATP using the proton moti…
L164	PMF	1. RSS; 2. DUF2339 domain-containing protein	Photosynthesis	Aegilops tauschii subsp. tauschii	406	30835	8.51	0.18	3	0.992121	0.789198	0.247389	0.0155481		0.712031	0.705054	0.683828	0.620537	0.55128	0.657357	0.363143	0.440436	0.0353653	0.0192394			'1.1.2.1'	'PS.lightreaction.photosystem I.LHC-I'	'(loc_os02g10390.1 : 345.0) no description available & (at1g61520 : 310.0) PSI type III chlorophyll a/b-binding protein (Lhca3*1); photosystem I light harvesting complex gene 3 (LHCA3); FUNCTIONS IN: chlorophyll binding; INVOLVED IN: photosynthesis, light harvesting, photosynthesis; LOCATED IN: light-harvesting complex, chloroplast thylakoid membrane, plastoglobule; EXPRESSED IN: 23 plant structu…
L165	Spot match	Rubisco Small Subunit	Photosynthesis							0.77145	1.15585	0.534092	0.0218121		0.504915	0.638721	0.506067	0.407462	0.502764	0.45224	0.35715	0.609443	0.000789136	0.00290828			'1.1.2.1'	'PS.lightreaction.photosystem I.LHC-I'	'(loc_os02g10390.1 : 345.0) no description available & (at1g61520 : 310.0) PSI type III chlorophyll a/b-binding protein (Lhca3*1); photosystem I light harvesting complex gene 3 (LHCA3); FUNCTIONS IN: chlorophyll binding; INVOLVED IN: photosynthesis, light harvesting, photosynthesis; LOCATED IN: light-harvesting complex, chloroplast thylakoid membrane, plastoglobule; EXPRESSED IN: 23 plant structu…
L166		No match								0.77145	1.15585	0.534092	0.0219239		0.498808	0.614998	0.623552	0.297859	0.466984	0.395951	0.301469	0.501838	0.0277949	0.0176734		.
L167	Spot match	Rubisco Small Subunit	Photosynthesis							0.86006	1.01796	0.359198	0.0187919		0.699915	0.699658	0.813562	0.598996	0.631637	0.716318	0.445358	0.599422	0.00758126	0.00961969			'1.1.2.1'	'PS.lightreaction.photosystem I.LHC-I'	'(loc_os02g10390.1 : 345.0) no description available & (at1g61520 : 310.0) PSI type III chlorophyll a/b-binding protein (Lhca3*1); photosystem I light harvesting complex gene 3 (LHCA3); FUNCTIONS IN: chlorophyll binding; INVOLVED IN: photosynthesis, light harvesting, photosynthesis; LOCATED IN: light-harvesting complex, chloroplast thylakoid membrane, plastoglobule; EXPRESSED IN: 23 plant structu…
L168		No match								1.34708	0.874407	0.0475986	0.00850112		.	.	.	.	.	.	.	.	.			.
L169		No match								1.77836	1.27198	0.0350374	0.00749441		.	.	.	.	.	.	.	.	.			.
L170		No match								2.2158	1.52639	0.00434406	0.000894855		.	.	.	.	.	.	.	.	.			.
L171		No match								1.45643	0.820845	0.036549	0.00760626		.	.	.	.	.	.	.	.	.			.
L172	PMF	AmGSTF1(2d)	Stress	Alopecurus myosuroides	101	9034	8.04	0.25	1	10.8235	3.73324	0.000540116	0.000223714		.	.	.	.	.	.	.	.	.				'1.3.8'	'PS.calvin cycle.transketolase'	'(loc_os06g04270.1 : 1280.0) no description available & (q7sic9|tktc_maize : 1258.0) Transketolase, chloroplast (EC 2.2.1.1) (TK) - Zea mays (Maize) & (at3g60750 : 1175.0) Transketolase; FUNCTIONS IN: catalytic activity, transketolase activity; EXPRESSED IN: 24 plant structures; EXPRESSED DURING: 16 growth stages; CONTAINS InterPro DOMAIN/s: Transketolase, N-terminal (InterPro:IPR005474), Transke…
L173	PMF	NAD-dependent epimerase/dehydratase	Protein synthesis	Aegilops tauschii subsp. tauschii	63	44419	9.13	0.04	1	9.11879	1.36029	0.000153242	0.000111857		.	.	.	.	.	.	.	.	.			.	'31.1.1.1.1'	'cell.organisation.cytoskeleton.actin.Actin'	'(p13362|act1_orysa : 510.0) Actin-1 - Oryza sativa (Rice) & (loc_os03g50890.1 : 510.0) no description available & (at3g12110 : 509.0) Encodes an actin that is expressed predominantly during reproductive development.; actin-11 (ACT11); FUNCTIONS IN: structural constituent of cytoskeleton; INVOLVED IN: response to cyclopentenone, actin cytoskeleton organization; LOCATED IN: mitochondrion, cytoskel…
L174	PMF	NAD-dependent epimerase/dehydratase	Protein synthesis	Aegilops tauschii subsp. tauschii	63	44419	9.13	0.04	1	10.3676	1.45589	0.00142409	0.000447427		.	.	.	.	.	.	.	.	.			.	'14.1'	'S-assimilation.ATPS'	(at1g19920 : 671.0) encodes a chloroplast form of ATP sulfurylase; APS2; FUNCTIONS IN: sulfate adenylyltransferase (ATP) activity; INVOLVED IN: sulfate assimilation; LOCATED IN: chloroplast; EXPRESSED IN: 25 plant structures; EXPRESSED DURING: 13 growth stages; CONTAINS InterPro DOMAIN/s: Rossmann-like alpha/beta/alpha sandwich fold (InterPro:IPR014729), Pseudouridine synthase/archaeosine transgl…
L175		Not selected for id								0.755451	0.903255	0.224727	0.0146532		0.683365	0.80969	0.676512	0.550445	0.624954	0.598848	0.76257	0.755882	0.00525861	0.00760626		.
L176		No match								1.71519	1.53209	0.00877117	0.00234899		.	.	.	.	.	.	.	.	.			.
L177		No match								1.16894	1.64958	0.0464983	0.00838926		0.935601	0.969861	0.936137	0.522947	1.05767	0.886174	1.33047	1.11804	0.00544503	0.00771812		.
L178		Not selected for id								0.917933	1.05586	0.577459	0.0227069		1.32214	1.08113	1.14144	0.643929	1.15638	1.16388	1.44255	1.26477	0.00502011	0.00738255		.
L179		No match								0.683401	0.755899	0.142564	0.0115213		0.827666	0.831176	1.06874	0.672152	1.74589	1.01879	2.04305	1.61193	0.0127043	0.0124161		.
L180		Not selected for id								1.28406	1.0669	0.624124	0.0236018		0.944984	1.21665	1.11055	1.43464	1.40962	1.38723	1.89274	1.39865	0.00916435	0.0102908		.
L181		No match								0.740935	0.97262	0.101648	0.0106264		0.918767	1.1027	1.14497	0.837064	1.47786	1.20552	1.70035	1.60759	0.0372708	0.0200224		.
L182		Not selected for id								0.72536	0.996446	0.119854	0.010962		0.799698	0.996309	0.988751	0.940528	1.26828	0.997011	1.76523	1.38399	0.00979917	0.010962		.
L183	PMF	elongation factor	Protein synthesis	Aegilops tauschii subsp. tauschii	69	122842	7.32	0.01	1	1.22991	1.55845	0.292071	0.0171141		1.17755	1.30446	1.47114	1.14409	1.8563	1.67268	2.16059	1.92615	0.0085108	0.00995526		.	'31.1.1.1.1'	'cell.organisation.cytoskeleton.actin.Actin'	'(p13362|act1_orysa : 510.0) Actin-1 - Oryza sativa (Rice) & (loc_os03g50890.1 : 510.0) no description available & (at3g12110 : 509.0) Encodes an actin that is expressed predominantly during reproductive development.; actin-11 (ACT11); FUNCTIONS IN: structural constituent of cytoskeleton; INVOLVED IN: response to cyclopentenone, actin cytoskeleton organization; LOCATED IN: mitochondrion, cytoskel…
L184		No match								0.771772	0.786339	0.288112	0.0167785		1.13192	1.23857	1.34122	0.65669	1.78625	1.58622	1.82902	1.94097	0.0170538	0.0144295		.
L185		No match								0.795247	1.00857	0.0748288	0.00939597		1.27935	1.28284	1.29715	0.579178	1.62963	1.31969	2.33576	1.69843	0.0037022	0.00615213		.
L186		Not selected for id								0.724327	0.908554	0.139207	0.0111857		1.04752	1.32021	1.18661	1.7201	1.27381	1.25767	1.3696	1.47847	0.024682	0.016443		.
L187		Not selected for id								0.886274	0.958356	0.770935	0.0258389		1.2249	1.50284	1.21159	2.12344	1.32901	1.39787	2.1532	1.14509	0.000791438	0.00302013		.
L188		No match								0.735433	0.709346	0.157191	0.0123043		1.27052	1.25469	1.51021	0.7737	1.58554	1.55238	1.78484	1.79252	0.00600253	0.0082774		.
L189	PMF	Transketolase	Photosynthesis	Brachypodium distachyon	450	96024	6.34	0.07	5	0.791943	0.945598	0.178078	0.0128635		0.916204	1.23478	1.21355	0.722798	1.43019	1.27789	1.64276	1.75003	0.00767366	0.00973154		.	'11.1.3'	'lipid metabolism.FA synthesis and FA elongation.ketoacyl ACP synthase'	'(loc_os06g09630.1 : 777.0) no description available & (p23902|kasc1_horvu : 732.0) 3-oxoacyl-[acyl-carrier-protein] synthase I, chloroplast precursor (EC 2.3.1.41) (Beta-ketoacyl-ACP synthase I) (KAS I) - Hordeum vulgare (Barley) & (at5g46290 : 717.0) 3-ketoacyl-acyl carrier protein synthase I (KAS I) mRNA,; 3-ketoacyl-acyl carrier protein synthase I (KAS I); FUNCTIONS IN: transferase activity, …
L190	PMF	Methyl-CpG-binding domain-containing protein 11	Transcription	Triticum aestivum	176	63939	5.59	0.06	2	1.31558	1.09665	0.103814	0.0107383		0.849865	0.887559	0.864525	1.07621	0.741575	0.784946	0.66626	0.597417	0.0483855	0.0229306		.	'13.2.2.3'	'amino acid metabolism.degradation.glutamate family.arginine'	'(loc_os03g44150.1 : 811.0) no description available & (at5g46180 : 666.0) Encodes an ornithine delta-aminotransferase that is transcriptionally up-regulated in young seedlings and in response to salt stress. It is unlikely to play a role in salt-stress-induced proline accumulation, however, it appears to participate in arginine and ornithine catabolism.; ornithine-delta-aminotransferase (DELTA-O…
L191		No match								0.737764	0.995333	0.196294	0.013311		0.879941	1.36019	1.29938	0.785515	1.3123	1.08352	1.88525	1.50361	0.000679907	0.00257271		.
L192		.								1.40998	1.1126	0.537221	0.0220358		0.919385	0.682804	0.711306	0.614028	0.453769	0.605122	0.68861	0.379983	0.0156635	0.0138702		.
L193		Not selected for id								0.535225	1.12204	0.0766195	0.00961969		1.57592	1.3036	1.03894	0.538489	1.02212	1.19962	0.767127	0.79416	0.0257359	0.0168904		.
L194	PMF	ATP synthase CF1 alpha subunit	Photosynthesis	Triticum urartu	69	123386	9.88	0.01	1	0.572377	0.902103	0.0303573	0.00693512		1.13868	1.33421	1.29531	2.2049	1.57407	1.51525	1.86729	1.72053	0.00195888	0.00425056		.	'29.2.1.2.2.141'	'protein.synthesis.ribosomal protein.eukaryotic.60S subunit.L4/L1'	'(loc_os07g08330.1 : 690.0) no description available & (at3g09630 : 556.0) Ribosomal protein L4/L1 family; FUNCTIONS IN: structural constituent of ribosome; INVOLVED IN: translation; LOCATED IN: in 7 components; EXPRESSED IN: 26 plant structures; EXPRESSED DURING: 14 growth stages; CONTAINS InterPro DOMAIN/s: Ribosomal protein L4/L1e (InterPro:IPR002136), Ribosomal protein L4/L1e, eukaryotic/arch…
L195		No match								0.627143	0.857765	0.0333344	0.00715884										0.0485014	0.0230425		.
L196		Not selected for id								0.752227	0.93252	0.0511948	0.00872483		0.828498	1.12109	1.14095	0.62718	1.31549	1.09147	1.57493	1.4266	0.0133893	0.0127517		.
L197		Not selected for id								0.938269	0.960486	0.908969	0.0276286		0.792448	1.14813	1.01313	1.70203	1.0687	0.806689	1.14883	1.41577	0.00487887	0.00727069		.
L198		Not selected for id								1.49535	0.871701	0.263055	0.0161074		0.733306	0.969628	0.989272	1.55585	1.06337	0.950735	0.904739	1.24593	0.0181585	0.0147651		.
L199		No match								0.840217	0.933377	0.276707	0.016443		1.19972	1.40566	1.30196	1.96774	1.62684	1.62132	1.90354	1.80146	0.00725081	0.00950783		.
L200	PMF	ATP synthase F0 subunit 1	ATP synthesis	Oryza sativa	59	91101	9.26	0.02	1	0.734825	0.904816	0.29626	0.0173378		1.10464	1.30629	1.18471	1.57859	1.48425	1.52186	1.83529	1.57621	0.0465404	0.0225951		.	'28.99'	'DNA.unspecified'	(loc_os07g32890.1 : 1021.0) no description available & (at2g32415 : 932.0) Polynucleotidyl transferase, ribonuclease H fold protein with HRDC domain; FUNCTIONS IN: 3'-5' exonuclease activity, nucleic acid binding; INVOLVED IN: nucleobase, nucleoside, nucleotide and nucleic acid metabolic process; LOCATED IN: intracellular; EXPRESSED IN: shoot apex; CONTAINS InterPro DOMAIN/s: Polynucleotidyl tran…
L201		No match								0.841774	1.1467	0.145727	0.0118568		1.15515	1.30361	1.70429	1.82582	1.72002	1.87936	2.06942	1.89322	0.0146965	0.0134228		.
L202	PMF	Catalase	Redox	Hordeum vulgare subsp. vulgare	217	70045	9.24	0.07	3	0.721107	0.65042	0.149983	0.0120805		1.68089	1.22036	1.60484	1.49398	1.66744	2.00274	1.82459	1.5011	0.0211347	0.0155481		.	'8.2.9'	'TCA / org transformation.other organic acid transformatons.cyt MDH'	'(q08062|mdhc_maize : 605.0) Malate dehydrogenase, cytoplasmic (EC 1.1.1.37) - Zea mays (Maize) & (loc_os10g33800.1 : 595.0) no description available & (at5g43330 : 578.0) Lactate/malate dehydrogenase family protein; FUNCTIONS IN: in 6 functions; INVOLVED IN: in 6 processes; LOCATED IN: plasma membrane; EXPRESSED IN: 25 plant structures; EXPRESSED DURING: 15 growth stages; CONTAINS InterPro DOMAI…
L203		No match								0.918695	0.98204	0.927455	0.0279642		1.08406	1.14605	1.42711	1.06963	1.40724	1.50525	1.64275	1.64684	0.0136295	0.0129754		.
L204	PMF	1)Catalase; 2) Rubisco Large Subunit	Redox	Hordeum vulgare subsp. vulgare	136	70045	9.24	0.04	2	1.19038	1.13534	0.809713	0.0265101		1.43836	1.59855	1.84555	1.17593	1.81934	1.92506	1.6353	1.95132	0.00411594	0.00637584		.	'1.3.9'	'PS.calvin cycle.seduheptulose bisphosphatase'	'(p46285|s17p_wheat : 546.0) Sedoheptulose-1,7-bisphosphatase, chloroplast precursor (EC 3.1.3.37) (Sedoheptulose-bisphosphatase) (SBPase) (SED(1,7)P2ase) - Triticum aestivum (Wheat) & (loc_os04g16680.1 : 529.0) no description available & (at3g55800 : 502.0) Encodes the chloroplast enzyme sedoheptulose-1,7-bisphosphatase (SBPase), involved in the carbon reduction of the Calvin cycle. Increase in …
L205	PMF	Catalase	Redox	Hordeum vulgare subsp. vulgare	597	70045	9.24	0.15	8	1.27996	1.16852	0.781331	0.0260626		1.58217	1.51399	2.04822	1.45054	1.97359	2.3749	1.69829	1.97068	0.0046219	0.00682327		.	'27.3.99'	'RNA.regulation of transcription.unclassified'	'(loc_os07g11110.1 : 557.0) no description available & (at3g63140 : 498.0) Encodes a protein with ribonuclease activity that is involved in plastid rRNA maturation.; chloroplast stem-loop binding protein of 41 kDa (CSP41A); FUNCTIONS IN: mRNA binding, poly(U) RNA binding; INVOLVED IN: rRNA processing; LOCATED IN: in 6 components; EXPRESSED IN: 25 plant structures; EXPRESSED DURING: 15 growth stag…
L206	Spot match	Rubisco Large Subunit	Photosynthesis							0.842167	1.18358	0.0170197	0.00436242		1.57038	1.47817	1.64512	1.25218	1.53434	1.76526	1.4857	1.55807	0.0082026	0.0098434		.	'1.2.6'	'PS.photorespiration.hydroxypyruvate reductase'	'(loc_os01g12830.1 : 439.0) no description available & (at1g79870 : 365.0) D-isomer specific 2-hydroxyacid dehydrogenase family protein; FUNCTIONS IN: in 6 functions; INVOLVED IN: metabolic process; EXPRESSED IN: 22 plant structures; EXPRESSED DURING: 13 growth stages; CONTAINS InterPro DOMAIN/s: D-isomer specific 2-hydroxyacid dehydrogenase, catalytic domain (InterPro:IPR006139), D-isomer specif…
L207		Not selected for id								0.886508	1.0278	0.602168	0.0233781		0.843581	1.02733	0.810414	0.572571	0.840094	0.804798	0.840443	0.871139	0.00139405	0.00380313		.
L208		Not selected for id								0.818104	0.980336	0.289376	0.0168904		0.877055	0.986263	1.00294	0.477661	0.969249	0.90125	0.939992	1.00866	0.0143906	0.0130872		.
L209	PMF	Phosphoglycerate kinase	Photosynthesis	Triticum aestivum	391	65326	6.16	0.11	4	0.663448	0.689183	0.00761397	0.00167785		0.934954	1.1834	1.14649	0.902161	1.14731	1.41994	1.38026	1.28009	0.286617				'1.3.6'	'PS.calvin cycle.aldolase'	'(q40677|alfc_orysa : 721.0) Fructose-bisphosphate aldolase, chloroplast precursor (EC 4.1.2.13) (ALDP) - Oryza sativa (Rice) & (loc_os11g07020.1 : 721.0) no description available & (at4g38970 : 637.0) Protein is tyrosine-phosphorylated and its phosphorylation state is modulated in response to ABA in Arabidopsis thaliana seeds.; fructose-bisphosphate aldolase 2 (FBA2); FUNCTIONS IN: fructose-bisp…
L210		No match								0.842017	0.911061	0.301656	0.0175615		0.89944	1.34442	1.25914	0.817353	1.46258	1.3477	1.49901	1.69799	0.0376565	0.0202461		.
L211		Not selected for id								0.887249	0.918947	0.64026	0.0237136		1.03165	0.788319	0.771487	0.460709	0.758999	0.790112	0.772948	0.744273	0.00317176	0.00559284		.
L212		No match								0.750169	0.964038	0.0429359	0.00794183		1.59422	1.31875	1.56761	1.33333	1.73163	2.03795	1.78848	1.86773	0.0105574	0.0114094		.
L213	PMF	Aminomethyltransferase	Photosynthesis	Aegilops tauschii subsp. tauschii	362	67604	10.16	0.08	4	0.805492	0.950177	0.422105	0.0203579		1.21856	1.3022	2.15827	0.653208	1.8608	2.06338	2.04619	2.30594	0.00471217	0.00704698		.	'21.1.1'	'redox.thioredoxin.PDIL'	'(loc_os05g06430.2 : 592.0) no description available & (p38661|pdia6_medsa : 522.0) Probable protein disulfide-isomerase A6 precursor (EC 5.3.4.1) (P5) - Medicago sativa (Alfalfa) & (at2g47470 : 515.0) Encodes a protein disulfide isomerase-like (PDIL) protein, a member of a multigene family within the thioredoxin (TRX) superfamily. Transcript levels for this gene are up-regulated in response to t…
L214		Not selected for id								0.881075	0.920563	0.788921	0.0261745		0.897733	0.9569	0.652428	0.737547	0.677502	0.674577	0.485367	0.665341	0.0207412	0.0154362		.
L215		Not selected for id								0.979094	0.979006	0.994949	0.0285235		0.930722	0.888434	0.610081	1.31758	0.664713	0.651552	0.493457	0.722491	0.0019978	0.00436242		.
L216	PMF	Ribulose bisphosphate carboxylase/oxygenase activase A	Photosynthesis	Deschampsia antarctica	576	65210	8.13	0.13	5	0.700916	1.05596	0.289589	0.0170022		0.690424	0.723399	0.646599	0.206439	0.601062	0.572803	0.516689	0.644861	0.00263245	0.00514541		.	'18'	'Co-factor and vitamine metabolism'	'(loc_os07g01020.1 : 501.0) no description available & (q9ft25|pdx1_phavu : 490.0) Probable pyridoxin biosynthesis protein PDX1 (pvPDX1) - Phaseolus vulgaris (Kidney bean) (French bean) & (at5g01410 : 488.0) Encodes a protein predicted to function in tandem with PDX2 to form glutamine amidotransferase complex with involved in vitamin B6 biosynthesis.; REDUCED SUGAR RESPONSE 4 (RSR4); FUNCTIONS IN…
L217		Not selected for id								0.897483	0.994158	0.321682	0.0177852		0.919124	1.12129	1.13166	1.26002	1.16085	1.20469	1.66708	1.27961	0.0343002	0.0187919		.
L218		Not selected for id								0.674943	0.981259	0.19258	0.0130872		1.66829	1.3802	0.969092	1.0228	0.785535	0.717093	0.844067	0.953052	0.0365306	0.0196868		.
L219		Not selected for id								0.963784	0.898595	0.20851	0.0137584		1.01645	1.2487	1.34475	0.776569	1.18239	0.979114	1.5828	1.39533	0.0221728	0.0158837		.
L220		Not selected for id								1.12884	0.970249	0.552369	0.0222595		1.02906	1.25866	1.29632	0.922099	1.20221	0.934003	1.63035	1.416	0.010469	0.0112975		.
L221		No match								0.657204	1.07187	0.00258365	0.000782998		.	.	.	.	.	.	.	.	.			.
L222		No match								1.07772	0.951154	0.744804	0.0253915		1.4212	1.72535	1.30874	1.33903	1.34117	1.58159	2.03838	1.94805	0.00519403	0.00749441		.
L223		Not selected for id								0.776997	1.21485	0.275279	0.0163311		0.858322	0.863352	0.781122	0.582397	0.729553	0.732243	0.575433	0.732701	0.0188571	0.0149888		.
L224	LC-MS	1) Tentative match to: hypothetical protein	Not assigned	Triticum aestivum	195	14156		8	2	1.82944	1.37198	0.00666804	0.00111857		1.12068	1.05271	1.00047	0.754194	1.00315	1.09111	0.970841	0.994125	0.164078			.	'29.2.3'	'protein.synthesis.initiation'	'(loc_os02g55120.1 : 298.0) no description available & (at2g24060 : 195.0) Translation initiation factor 3 protein; FUNCTIONS IN: translation initiation factor activity; INVOLVED IN: translational initiation; LOCATED IN: chloroplast; EXPRESSED IN: 22 plant structures; EXPRESSED DURING: 13 growth stages; CONTAINS InterPro DOMAIN/s: Translation initiation factor 3, N-terminal (InterPro:IPR019814), …
L225	LC-MS	2) aldo-keto reductase family 4 member C9-like	CHO metabolism	Triticum aestivum	115	38511		5	8	1.82944	1.37198	0.00666804	0.00123043		1.12068	1.05271	1.00047	0.754194	1.00315	1.09111	0.970841	0.994125	0.164078			.	'16.1.3.5'	'secondary metabolism.isoprenoids.tocopherol biosynthesis.tocopherol methyltransferase'	'(loc_os02g47310.1 : 556.0) no description available & (at1g64970 : 427.0) gamma-tocopherol methyltransferase (g-TMT) mRNA, nuclear; mutant has Deficient in alpha and beta tocopherol; Accumulates gamma tocopherol in leaves; gamma-tocopherol methyltransferase (G-TMT); CONTAINS InterPro DOMAIN/s: Methyltransferase type 11 (InterPro:IPR013216); BEST Arabidopsis thaliana protein match is: S-adenosyl-…
L226	LC-MS	3) 30S ribosomal protein S5	Protein synthesis	Zea mays	81	47365		13	4	1.82944	1.37198	0.00666804	0.00134228		1.12068	1.05271	1.00047	0.754194	1.00315	1.09111	0.970841	0.994125	0.164078			.	'35.2'	'not assigned.unknown'	(loc_os04g31700.1 : 515.0) no description available & (at2g43180 : 358.0) Phosphoenolpyruvate carboxylase family protein; FUNCTIONS IN: catalytic activity; INVOLVED IN: metabolic process; LOCATED IN: chloroplast; EXPRESSED IN: 8 plant structures; EXPRESSED DURING: LP.04 four leaves visible, 4 anthesis, petal differentiation and expansion stage; CONTAINS InterPro DOMAIN/s: Pyruvate/Phosphoenolpyru…
L227	LC-MS	4) Glyceraldehyde-3-phosphate dehydrogenase A	Metabolism	Aegilops tauschii subsp. tauschii	64	60807		4	4	1.82944	1.37198	0.00666804	0.00145414		1.12068	1.05271	1.00047	0.754194	1.00315	1.09111	0.970841	0.994125	0.164078			.	'3.5'	'minor CHO metabolism.others'	(loc_os09g15820.1 : 526.0) no description available & (at5g66530 : 408.0) Galactose mutarotase-like superfamily protein; FUNCTIONS IN: carbohydrate binding, isomerase activity, aldose 1-epimerase activity, catalytic activity; INVOLVED IN: galactose metabolic process, carbohydrate metabolic process; EXPRESSED IN: 24 plant structures; EXPRESSED DURING: 13 growth stages; CONTAINS InterPro DOMAIN/s: …
L228	LC-MS	5) Fructose-bisphosphate aldolase	Metabolism	Aegilops tauschii subsp. tauschii	50	68931		6	2	1.82944	1.37198	0.00666804	0.001566		1.12068	1.05271	1.00047	0.754194	1.00315	1.09111	0.970841	0.994125	0.164078			.	'1.1.5.3'	'PS.lightreaction.other electron carrier (ox/red).ferredoxin reductase'	'(loc_os02g01340.2 : 555.0) no description available & (p41344|fenr1_orysa : 553.0) Ferredoxin--NADP reductase, leaf isozyme, chloroplast precursor (EC 1.18.1.2) (FNR) - Oryza sativa (Rice) & (at5g66190 : 530.0) Encodes a leaf-type ferredoxin:NADP(H) oxidoreductase. It is present in both chloroplast stroma and thylakoid membranes but is more abundant in the thylakoid. The affinity of this enzyme …
L229		Not selected for id								0.792861	0.951515	0.318408	0.0176734		1.02524	1.04609	0.967157	0.603437	0.95256	0.906892	0.979882	0.971687	0.000588111	0.00246085		.
L230		Not selected for id								0.996885	1.09828	0.942209	0.0281879		1.94705	1.32276	1.32909	1.98806	1.18049	1.35012	1.05997	1.10174	0.0110962	0.0116331		.
L231	PMF	Ferredoxin--NADP reductase, leaf isozyme	Photosynthesis	Aegilops tauschii subsp. tauschii	259	63321	8.97	0.08	3	0.823672	0.894385	0.727541	0.0250559		1.62423	1.51902	1.69207	0.688822	1.52706	1.45502	1.65061	1.56929	0.0007437	0.00279642		.	'29.5.11.20'	'protein.degradation.ubiquitin.proteasom'	(loc_os05g01450.1 : 452.0) no description available & (at2g39990 : 375.0) translation initiation factor eIF2 p47 subunit homolog; eukaryotic translation initiation factor 2 (EIF2); FUNCTIONS IN: translation initiation factor activity; INVOLVED IN: pollen germination, translational initiation, embryo development; LOCATED IN: eukaryotic translation initiation factor 3 complex, nucleus, membrane, cy…
L232		No match								1.68954	1.20419	0.0237191	0.0057047		.	.	.	.	.	.	.	.	.			.
L233	PMF	wheat cold induced 16	Stress	Aegilops tauschii subsp. tauschii	437	25148	4.94	0.28	5	1.14957	1.10335	0.840143	0.0267338		0.565951	0.461252	0.328132	0.48352	0.335754	0.573011	0.328746	0.341888	0.0409755	0.0213647		.	'18.2'	'Co-factor and vitamine metabolism.thiamine'	'(loc_os07g34570.1 : 612.0) no description available & (q41739|thi42_maize : 581.0) Thiazole biosynthetic enzyme 1-2, chloroplast precursor - Zea mays (Maize) & (at5g54770 : 517.0) Encodes a thiamine biosynthetic gene that has a dual function in thiamine biosynthesis and mitochondrial DNA damage tolerance. It appears to be involved in producing the thiazole portion of thiamine (vitamin B1). A cry…
L234		Not selected for id								0.879666	0.822439	0.173287	0.0127517		1.45159	1.29695	1.16524	2.4693	1.37557	1.46032	1.67137	1.46109	0.00121515	0.00369128		.
L235		Not selected for id								0.887073	0.719847	0.253291	0.0157718		1.38525	1.33115	1.09664	2.64696	1.31264	1.4635	1.48581	1.34	0.000516903	0.00190157		.
L236		Not selected for id								0.879669	0.835989	0.281815	0.0165548		0.817636	1.07889	0.912122	1.78482	1.05109	0.991257	1.03899	1.13088	1.22178e-05	0.000447427		.
L237		Not selected for id								0.836943	0.762846	0.0950462	0.0100671		1.13282	1.04962	1.21469	2.02993	1.24012	1.15512	1.47231	1.27769	0.00263763	0.00525727		.
L238		Not selected for id								0.922773	0.837851	0.0974938	0.0104027		1.15715	1.11693	1.09504	1.97787	1.17183	1.22554	1.16126	1.40848	0.00231306	0.0049217		.
L239		Not selected for id								0.865188	0.991808	0.298842	0.0174497		1.21188	1.07249	0.930089	2.29014	1.23511	1.30441	1.38749	1.21978	0.000256792	0.00123043		.
L240		No match								1.70241	0.914397	0.0262835	0.00671141		.	.	.	.	.	.	.	.	.			.
L241		No match								1.91527	0.93623	0.0231268	0.00559284		0.576379	0.802197	0.723702	0.806512	0.565332	0.607285	0.447372	0.441761	0.41066			.
L242		No match								3.00741	2.2452	0.0569998	0.00894855		0.764807	0.708225	0.631253	0.915712	0.599691	0.610713	0.493294	0.505346	0.0397527	0.0209172		.
L243	PMF	Oxygen-evolving enhancer protein 2	Photosynthesis	Triticum aestivum	258	52275	8.96	0.06	2	0.671145	0.90202	0.053249	0.00883669		0.775165	0.785942	0.705288	0.281138	0.689486	0.758266	0.49186	0.607066	0.0189715	0.0151007		.	'31.1'	'cell.organisation'	'(loc_os02g51750.1 : 537.0) no description available & (at5g10230 : 367.0) Encodes a calcium-binding protein annexin (AnnAt7).; annexin 7 (ANNAT7); FUNCTIONS IN: calcium-dependent phospholipid binding, calcium ion binding; INVOLVED IN: response to water deprivation, response to salt stress, response to cold, response to heat; EXPRESSED IN: root, flower, leaf; CONTAINS InterPro DOMAIN/s: Annexin l…
L244		Not selected for id								0.97854	0.894771	0.0688968	0.00928412		0.945494	1.19635	1.01503	1.53681	1.14217	1.19144	1.3148	1.17365	0.0135708	0.0128635		.
L245	PMF	Cytochrome b6-f complex iron-sulfur subunit	Photosynthesis	Hordeum vulgare subsp. vulgare	59	52397	9.39	0.02	1	1.3435	1.05288	0.600177	0.0232662		0.664448	0.720373	0.559605	0.397528	0.464433	0.454024	0.366312	0.51385	0.0229658	0.0159955		.	'1.1.5.3'	'PS.lightreaction.other electron carrier (ox/red).ferredoxin reductase'	'(loc_os02g01340.2 : 544.0) no description available & (p41344|fenr1_orysa : 542.0) Ferredoxin--NADP reductase, leaf isozyme, chloroplast precursor (EC 1.18.1.2) (FNR) - Oryza sativa (Rice) & (at5g66190 : 534.0) Encodes a leaf-type ferredoxin:NADP(H) oxidoreductase. It is present in both chloroplast stroma and thylakoid membranes but is more abundant in the thylakoid. The affinity of this enzyme …
L246		No match								2.49274	1.76171	0.419827	0.0202461		0.615895	0.730947	0.653486	0.390416	0.525039	0.456689	0.370899	0.529903	0.0174729	0.0145414		.
L247	PMF	PREDICTED: 50S ribosomal protein L12-1	Protein synthesis	Hordeum vulgare subsp. vulgare	284	71307	8.46	0.06	3	1.32789	0.803122	0.395912	0.0199105		0.637363	0.664806	0.409571	1.16908	0.337592	0.392439	0.195071	0.303039	0.0286624	0.0181208		.	'34.1.1.4'	'transport.p- and v-ATPases.H+-transporting two-sector ATPase.subunit E'	'(loc_os01g46980.1 : 378.0) no description available & (q41396|vate_spiol : 341.0) Vacuolar ATP synthase subunit E (EC 3.6.3.14) (V-ATPase E subunit) (Vacuolar proton pump E subunit) - Spinacia oleracea (Spinach) & (at1g64200 : 331.0) vacuolar H+-ATPase subunit E isoform 3 (VHA-E3); FUNCTIONS IN: proton-transporting ATPase activity, rotational mechanism; INVOLVED IN: ATP synthesis coupled proton …
L248	PMF	PREDICTED: 17.9 kDa class I heat shock protein-like isoform X2	Stress	Aegilops tauschii subsp. tauschii	344	39547	8.83	0.08	3	1.19461	1.07	0.593652	0.0231544		1.03514	0.462283	0.991122	14.5361	0.68242	0.584304	0.412788	0.29413	6.2326e-11	0.000111857		.	'29.4'	'protein.postranslational modification'	'(loc_os10g41400.1 : 356.0) no description available & (q9sec2|msra_lacsa : 322.0) Peptide methionine sulfoxide reductase (EC 1.8.4.11) (Protein-methionine-S-oxide reductase) (Peptide-methionine (S)-S-oxide reductase) (Peptide Met(O) reductase) - Lactuca sativa (Garden lettuce) & (at4g25130 : 306.0) Encodes a chloroplast-localized methionine sulfoxide reductase that is a member of the MSRA family…
L249	PMF	atp synthase subunit b	Photosynthesis	Aegilops tauschii subsp. tauschii	458	34310	9.67	0.13	4	1.81793	0.991229	0.096783	0.0102908		0.385739	0.591854	0.254534	0.647476	0.177861	0.232268	0.188954	0.190495	0.0444285	0.0220358		.	'26.9'	'misc.glutathione S transferases'	'(o65857|gsth1_orysa : 372.0) Probable glutathione S-transferase GSTF1 (EC 2.5.1.18) (GST-I) - Oryza sativa (Rice) & (loc_os01g27360.1 : 372.0) no description available & (at3g62760 : 214.0) Encodes glutathione transferase belonging to the phi class of GSTs. Naming convention according to Wagner et al. (2002).; ATGSTF13; CONTAINS InterPro DOMAIN/s: Thioredoxin fold (InterPro:IPR012335), Glutathio…
L250		Not selected for id								0.834328	1.08446	0.249822	0.01566		1.84434	1.61053	1.75802	2.12098	1.24806	1.9281	1.16854	1.42157	0.0114873	0.0119687		.
L251	Spot match	Rubisco Small Subunit	Photosynthesis							0.849212	0.904873	0.745869	0.0255034		0.667833	0.764697	0.619138	0.354424	0.516112	0.490142	0.350556	0.532457	0.0100452	0.0110738		.	'26.9'	'misc.glutathione S transferases'	'(p46420|gstf4_maize : 137.0) Glutathione S-transferase IV (EC 2.5.1.18) (GST-IV) (GST-27) (GST class-phi) - Zea mays (Maize) & (loc_os01g27210.1 : 134.0) no description available & (at3g62760 : 101.0) Encodes glutathione transferase belonging to the phi class of GSTs. Naming convention according to Wagner et al. (2002).; ATGSTF13; CONTAINS InterPro DOMAIN/s: Thioredoxin fold (InterPro:IPR012335)…
L252	Spot match	Rubisco Small Subunit	Photosynthesis							0.85524	0.756892	0.484992	0.0209172		1.52702	0.816055	0.96093	0.957286	0.764449	1.27564	0.462825	0.424722	0.0452285	0.0224832		.	'1.1.2.2'	'PS.lightreaction.photosystem I.PSI polypeptide subunits'	'(p36213|psad_horvu : 319.0) Photosystem I reaction center subunit II, chloroplast precursor (Photosystem I 20 kDa subunit) (PSI-D) - Hordeum vulgare (Barley) & (loc_os08g44680.1 : 298.0) no description available & (at4g02770 : 270.0) Encodes a protein predicted by sequence similarity with spinach PsaD to be photosystem I reaction center subunit II (PsaD1); photosystem I subunit D-1 (PSAD-1); FUN…
L253		Not selected for id								0.93948	0.85463	0.756067	0.0256152		0.943128	0.854363	0.826423	1.59368	0.746667	0.729759	0.494128	0.749703	7.66295e-05	0.000894855		.
L254	Spot match	Rubisco Small Subunit	Photosynthesis							0.88482	0.910178	0.938221	0.0280761		0.84349	0.73482	0.59411	1.00094	0.534004	0.559684	0.381682	0.455185	0.00952092	0.0106264		.	'1.1.2.2'	'PS.lightreaction.photosystem I.PSI polypeptide subunits'	'(p36213|psad_horvu : 319.0) Photosystem I reaction center subunit II, chloroplast precursor (Photosystem I 20 kDa subunit) (PSI-D) - Hordeum vulgare (Barley) & (loc_os08g44680.1 : 298.0) no description available & (at4g02770 : 270.0) Encodes a protein predicted by sequence similarity with spinach PsaD to be photosystem I reaction center subunit II (PsaD1); photosystem I subunit D-1 (PSAD-1); FUN…
L255	Spot match	Rubisco Small Subunit	Photosynthesis							0.830459	0.830181	0.394012	0.0197987		0.756567	0.772606	0.713838	0.63029	0.557682	0.538985	0.424892	0.542275	0.00587766	0.00805369		.	'31.3.1'	'cell.cycle.peptidylprolyl isomerase'	'(loc_os05g01270.1 : 334.0) no description available & (at5g13120 : 284.0) Encodes a lumenal cyclophilin with peptidyl-prolyl isomerase activity that is associated with the NAD(P)H dehydrogenase complex in stromal regions of the thylakoid membrane. It is likely to be important for the accumulation of the hydrophobic domain of the NAD(P)H dehydrogenase complex. This complex is associated with PSI …
L256		.													1.2628	2.35129	0.750961	1.69043	1.68262	2.02907	2.41166	2.58337	0.00191299	0.0041387		.
L257	PMF	ATP synthase CF1 alpha subunit	Photosynthesis	Triticum urartu	419	123386	9.88	0.06	4						1.42072	1.29355	1.50446	1.956	1.73971	1.75958	1.9363	1.82796	0.0257302	0.0167785			'21.5'	'redox.peroxiredoxin'	'(loc_os01g16152.1 : 337.0) no description available & (at3g06050 : 284.0) Encodes a mitochondrial matrix localized peroxiredoxin involved in redox homeostasis. Knockout mutants have reduced root growth under certain oxidative stress conditions.; peroxiredoxin IIF (PRXIIF); FUNCTIONS IN: peroxidase activity, antioxidant activity; INVOLVED IN: response to oxidative stress, response to cadmium ion;…
L258		not selected for id													0.773773	1.2583	0.511163	0.691644	0.999741	1.08094	1.14039	1.47916	0.00459282	0.00671141		.
L259	PMF	ATP synthase CF1 alpha subunit	Photosynthesis	Triticum urartu	419	123386	9.88	0.06	4						1.11029	0.871459	0.63243	2.53307	0.627138	0.566583	0.502121	0.399472	0.0386988	0.0203579		.	'35.1.41'	'not assigned.no ontology.hydroxyproline rich proteins'	'(loc_os03g21040.2 : 248.0) no description available & (at2g39050 : 105.0) hydroxyproline-rich glycoprotein family protein; CONTAINS InterPro DOMAIN/s: Ricin B-related lectin (InterPro:IPR008997), Ricin B lectin (InterPro:IPR000772); Has 1708 Blast hits to 1449 proteins in 222 species: Archae - 0; Bacteria - 47; Metazoa - 514; Fungi - 386; Plants - 615; Viruses - 5; Other Eukaryotes - 141 (source…
L260		Not selected for id													1.08682	1.08151	1.09828	1.59299	1.05897	1.17949	1.10021	1.10663	7.51142e-05	0.000782998		.
L261	PMF	Chlorophyll a-b binding protein 8	Photosynthesis	Aegilops tauschii subsp. tauschii	110	53322	7.69	0.04	1						1.18478	0.995025	1.21061	2.52221	1.41808	1.4758	1.70683	1.47914	0.00288651	0.00548098		.	'3.5'	'minor CHO metabolism.others'	(loc_os01g62870.1 : 544.0) no description available & (at2g37790 : 433.0) NAD(P)-linked oxidoreductase superfamily protein; FUNCTIONS IN: oxidoreductase activity; INVOLVED IN: oxidation reduction; LOCATED IN: cytosol, nucleus; EXPRESSED IN: 22 plant structures; EXPRESSED DURING: 14 growth stages; CONTAINS InterPro DOMAIN/s: Aldo/keto reductase (InterPro:IPR001395), Aldo/keto reductase subgroup (I…
L262	PMF	Chlorophyll a-b binding protein 8	Photosynthesis	Aegilops tauschii subsp. tauschii	110	53322	7.69	0.04	1						0.786957	0.642367	0.542528	1.01314	0.57224	0.51325	0.51038	0.478941	0.0329787	0.0185682		.
L263	PMF	Chlorophyll a-b binding protein 8	Photosynthesis	Aegilops tauschii subsp. tauschii	110	53322	7.69	0.04	1						0.786957	0.642367	0.542528	1.01314	0.57224	0.51325	0.51038	0.478941	0.0329787	0.0186801		.
L264		No match								.	.				1.11666	1.37935	1.27309	1.62807	1.7385	1.40815	1.85221	1.84464	0.0404257	0.0211409		.
L265		No match								.	.				0.978428	1.21143	1.20381	0.953385	1.8169	1.28603	1.82297	1.72326	0.048666	0.0231544		.
L266		No match										.			0.805325	0.455235	1.08782	8.52408	0.580043	0.616935	0.406241	0.439244	5.22157e-05	0.000559284		.
L267		Not selected for id													0.815257	0.92994	0.904505	0.657946	1.21203	1.02281	1.27298	1.30955	0.000464731	0.001566		.
L268		Not selected for id													0.702567	0.821164	0.655338	0.442345	0.662562	0.683158	0.594622	0.709889	0.00206508	0.00458613		.
L269	PMF	Transkeletolase	Photosynthesis	Brachypodium distachyon	408	96024	6.34	0.07	4						1.2738	1.32481	1.19112	0.807922	1.57779	1.36119	1.69706	2.12564	0.00371115	0.00626398		.
L270		No match													1.25906	1.27266	1.45464	3.21452	1.66947	1.77213	2.22331	1.95786	0.00555912	0.00794183		.
L271		No match													0.724404	1.08063	1.26948	1.92066	1.23705	1.58403	1.60683	1.62614	0.0160255	0.0139821		.
L272		not selected for id													1.10229	1.22344	1.07356	2.43873	1.26783	1.31348	1.63625	1.4924	0.0186664	0.014877		.

## Sheet: B.Stem
Dataset S1: Differential abundance and characterisation of leaf (A) and stem (B) proteins across NTSR populations and HS stress treatments compared to HS control.
Proteomics																																Transcriptomics
											Fold change in NTSR compared to HS control plants		Statistics			Fold change in NTSR compared to HS control plants		Statistics			Fold change in HS stressed compared to HS control plants								Statistics			Fold change in NTSR compared to HS	Annotation (Mercator)
Protein code	Sequences submitted to ncbi	Id method	Protein ID	Function	Species	Score (MASCOT)	Nominal mass	pI	PMF sequence coverage (%) / LC-MS number of spectra	Number of unique peptides	Peldon	Oxford	p-value	FDR		Fenoxaprop	Pendimethalin	p-value	FDR		Wound	Rh	Aphid	Heat	Drought	Salt	10% N	Safener	p-value	FDR		Peldon	BIN	Function	DESCRIPTION
S1			Not selected for id								1.10054	1.09235	0.727148	0.0109932							1.32496	1.61744	1.37342	0.475758	1.36279	1.24224	1.20137	1.4292	0.0377381	0.0164899		.	'29.1.7'	'protein.aa activation.alanine-tRNA ligase'	(loc_os10g10244.1 : 1586.0) no description available & (at1g50200 : 1269.0) Alanyl-tRNA synthetase (ALATS); FUNCTIONS IN: alanine-tRNA ligase activity, ligase activity, forming aminoacyl-tRNA and related compounds, nucleotide binding, ATP binding, nucleic acid binding; INVOLVED IN: alanyl-tRNA aminoacylation; LOCATED IN: mitochondrion, chloroplast; EXPRESSED IN: 24 plant structures; EXPRESSED DUR…
S2		PMF	alanine--tRNA ligase	Protein synthesis and degradation	Brachypodium distachyon	171	129041	6.54	0.02	2				0.0265188		0.48363	1.04133	0.00465285	0.00231437														'29.2.3'	'protein.synthesis.initiation'	'(p29557|if4e1_wheat : 352.0) Eukaryotic translation initiation factor 4E-1 (eIF4E-1) (eIF-4E-1) (mRNA cap-binding protein) (eIF-4F 25 kDa subunit) (eIF-4F p26 subunit) - Triticum aestivum (Wheat) & (loc_os01g73880.1 : 343.0) no description available & (at4g18040 : 292.0) eIF4E protein. The cum1 mutation affects the local spreading of CMV within the inoculated leaf, delaying accumulation of cucum…
S3			Not selected for id								1.15932	1.13451	0.626984	0.00954677							0.772005	0.84089	0.937812	0.560222	0.94564	0.724673	0.827987	0.811769	0.0049564	0.00945034		.
S4			No significant match													0.809342	1.52971	0.00254672	0.00173578
S5		PMF	1) ATP-dependent Clp protease ATP-binding (chaperone) subunit ClpC2	Protein synthesis and degradation	Brachypodium distachyon	89	115910	8.81	0.02	1						1.80885	1.01114	0.00388386	0.00192864
S6		PMF	2) puromycin-sensitive aminopeptidase isoform X2	Protein synthesis and degradation	Brachypodium distachyon	84	145714	8.72	0.01	1						1.80885	1.01114	0.00388386	0.00202507
S7		PMF	ATP-dependent Clp protease ATP-binding (chaperone) subunit ClpC2	Protein synthesis and degradation	Brachypodium distachyon	262	115910	8.81	0.04	3						1.83546	1.61224	0.00698857	0.0027001													Clp 3 fold up-reg in WTS
S8		PMF	ATP-dependent Clp protease ATP-binding (chaperone) subunit ClpC1	Protein synthesis and degradation	Setaria italica	68	88889	7.36	0.01	1						1.83368	0.9614	0.0013235	0.000578592
S9			Not selected for id								0.864732	1.03845	0.359583	0.00462874							0.794087	0.644026	0.75334	0.385394	0.620443	0.64294	0.703819	1.05729	0.00614878	0.0104147		.
S10			No significant match													2.12063	0.767489	0.00885124	0.00347155														'29.5.5'	'protein.degradation.serine protease'	'(loc_os12g12850.2 : 1527.0) no description available & (at5g50920 : 1379.0) Encodes a protein that is similar to ATP-dependent Clp protease ATP-binding subunit / ClpC. Involved in protein import into the chloroplast. May provide ATP source that drives the TIC (Translocon at the Inner envelope membrane of Chloroplasts) translocation machinery.; CLPC homologue 1 (CLPC1); FUNCTIONS IN: ATP-dependen…
S11			No significant match													1.13015	2.08259	0.00823572	0.00318226														'13.1.5.1.1'	'amino acid metabolism.synthesis.serine-glycine-cysteine group.serine.phosphoglycerate dehydrogenase'	'(loc_os04g55720.1 : 920.0) no description available & (at4g34200 : 838.0) embryo sac development arrest 9 (EDA9); FUNCTIONS IN: ATP binding; INVOLVED IN: megagametogenesis; LOCATED IN: mitochondrion, chloroplast, membrane; EXPRESSED IN: 26 plant structures; EXPRESSED DURING: 14 growth stages; CONTAINS InterPro DOMAIN/s: D-3-phosphoglycerate dehydrogenase (InterPro:IPR006236), D-isomer specific 2…
S12		PMF	Beta-D-glucan exohydrolase	Cell wall	Triticum aestivum	214	43190	9.1	0.08	2						1.15819	1.54325	0.0203148	0.00607522														'1.2.6'	'PS.photorespiration.hydroxypyruvate reductase'	(loc_os01g12830.1 : 439.0) no description available & (at1g79870 : 365.0) D-isomer specific 2-hydroxyacid dehydrogenase family protein; FUNCTIONS IN: in 6 functions; INVOLVED IN: metabolic process; EXPRESSED IN: 22 plant structures; EXPRESSED DURING: 13 growth stages; CONTAINS InterPro DOMAIN/s: D-isomer specific 2-hydroxyacid dehydrogenase, catalytic domain (InterPro:IPR006139), D-isomer specifi…
S13			Not selected for id								0.825308	0.853322	0.580213	0.00906461							1.29767	1.93441	1.66067	0.722794	2.27009	2.24964	1.6282	0.742497	0.00431405	0.00935391		.	'20.1'	'stress.biotic'	(loc_os05g33130.1 : 372.0) no description available & (q9frv1|chia_secce : 369.0) Basic endochitinase A precursor (EC 3.2.1.14) (Rye seed chitinase-a) (RSC-a) - Secale cereale (Rye) & (at3g12500 : 355.0) encodes a basic chitinase involved in ethylene/jasmonic acid mediated signalling pathway during systemic acquired resistance based on expression analyses.; basic chitinase (HCHIB); FUNCTIONS IN: …
S14			Not selected for id								0.825308	0.853322	0.580213	0.00896818							1.33469	1.89255	1.80271	0.769312	2.28949	2.679	1.62556	0.786008	0.00130444	0.0051109		.	'27.3.50'	'RNA.regulation of transcription.General Transcription'	(loc_os11g16540.1 : 1165.0) no description available & (at1g17680 : 522.0) tetratricopeptide repeat (TPR)-containing protein; FUNCTIONS IN: binding; INVOLVED IN: biological_process unknown; LOCATED IN: cellular_component unknown; EXPRESSED IN: 22 plant structures; EXPRESSED DURING: 13 growth stages; CONTAINS InterPro DOMAIN/s: Tetratricopeptide-like helical (InterPro:IPR011990), Tetratricopeptide…
S15			Not selected for id								0.859176	0.898665	0.684928	0.0104147							1.46586	2.20807	2.02332	0.659085	2.282	2.25997	1.82145	0.888329	0.0063237	0.0105111		.	'20.2.1'	'stress.abiotic.heat'	'(loc_os02g52150.2 : 218.0) no description available & (at5g51440 : 86.3) HSP20-like chaperones superfamily protein; CONTAINS InterPro DOMAIN/s: Heat shock protein Hsp20 (InterPro:IPR002068), HSP20-like chaperone (InterPro:IPR008978); BEST Arabidopsis thaliana protein match is: mitochondrion-localized small heat shock protein 23.6 (TAIR:AT4G25200.1); Has 3995 Blast hits to 3995 proteins in 1037 s…
S16		LC-MS	1) DEAD-box ATP-dependent RNA helicase 37	Transcription	Brachypodium distachyon	145	100855		5	4	0.821207	0.86528	0.475649	0.00607522		1.14376	1.62169	0.00248739	0.00125362		1.04168	1.29195	1.36316	0.661164	1.26256	1.4118	1.19481	0.61591	0.0488925	0.0178399		.	'29.4'	'protein.postranslational modification'	'(loc_os10g41400.1 : 356.0) no description available & (q9sec2|msra_lacsa : 322.0) Peptide methionine sulfoxide reductase (EC 1.8.4.11) (Protein-methionine-S-oxide reductase) (Peptide-methionine (S)-S-oxide reductase) (Peptide Met(O) reductase) - Lactuca sativa (Garden lettuce) & (at4g25130 : 306.0) Encodes a chloroplast-localized methionine sulfoxide reductase that is a member of the MSRA family…
S17		LC-MS	2) beta-D-glucan exohydrolase	Cell wall	Hordeum vulgare subsp. vulgare	132	43190; 29140		7	4	0.821207	0.86528	0.475649	0.00617165		1.14376	1.62169	0.00248739	0.00135005		1.04168	1.29195	1.36316	0.661164	1.26256	1.4118	1.19481	0.61591	0.0488925	0.0179364		.	'21.6'	'redox.dismutases and catalases'	'(p93407|sodcp_orysa : 282.0) Superoxide dismutase [Cu-Zn], chloroplast precursor (EC 1.15.1.1) - Oryza sativa (Rice) & (loc_os08g44770.1 : 282.0) no description available & (at2g28190 : 269.0) Encodes a chloroplastic copper/zinc superoxide dismutase CSD2 that can detoxify superoxide radicals. Its expression is affected by miR398-directed mRNA cleavage.; copper/zinc superoxide dismutase 2 (CSD2);…
S18		LC-MS	3) probable pre-mRNA-splicing factor ATP-dependent RNA helicase isoform X1	Transcription	Brachypodium distachyon	58	123031		2	2	0.821207	0.86528	0.475649	0.00626808		1.14376	1.62169	0.00248739	0.00144648		1.04168	1.29195	1.36316	0.661164	1.26256	1.4118	1.19481	0.61591	0.0488925	0.0180328		.	'29.5.5'	'protein.degradation.serine protease'	(loc_os04g32560.2 : 1197.0) no description available & (at5g50920 : 1043.0) Encodes a protein that is similar to ATP-dependent Clp protease ATP-binding subunit / ClpC. Involved in protein import into the chloroplast. May provide ATP source that drives the TIC (Translocon at the Inner envelope membrane of Chloroplasts) translocation machinery.; CLPC homologue 1 (CLPC1); FUNCTIONS IN: ATP-dependent…
S19		LC-MS	4) YTH domain-containing family protein 1-like	Signalling	Brachypodium distachyon	57	75143		2	2	0.821207	0.86528	0.475649	0.00636451		1.14376	1.62169	0.00248739	0.00154291		1.04168	1.29195	1.36316	0.661164	1.26256	1.4118	1.19481	0.61591	0.0488925	0.0181292		.	'35.2'	'not assigned.unknown'	(loc_os04g40870.1 : 350.0) no description available & (at3g27310 : 198.0) encodes a protein that contains a UBX domain and regulates AtCDC48 by inhibiting its ATPase activity and by promoting the disassembly of the active hexamer. Phenotypic analysis of pux1 plants revealed that the loss of PUX1 accelerated the growth of various plant organs including roots and inflorescence shoots. AtCDC48 and S…
S20		LC-MS	5) NAD-dependent epimerase/dehydratase family protein	Signalling	Medicago truncatula	55	37375		2	2	0.821207	0.86528	0.475649	0.00646095		1.14376	1.62169	0.00248739	0.00163934		1.04168	1.29195	1.36316	0.661164	1.26256	1.4118	1.19481	0.61591	0.0488925	0.0182257		.	'29.5.11.20'	'protein.degradation.ubiquitin.proteasom'	'(loc_os09g25310.1 : 345.0) no description available & (at5g57950 : 228.0) 26S proteasome regulatory subunit, putative; CONTAINS InterPro DOMAIN/s: PDZ/DHR/GLGF (InterPro:IPR001478); Has 30201 Blast hits to 17322 proteins in 780 species: Archae - 12; Bacteria - 1396; Metazoa - 17338; Fungi - 3422; Plants - 5037; Viruses - 0; Other Eukaryotes - 2996 (source: NCBI BLink). & (reliability: 456.0) & (…
S21		PMF	Hsp70-Hsp90 organizing protein	Stress	Brachypodium distachyon	94	85381	8.78	0.01	1						1.50371	1.30698	0.0261298	0.00665381														'29.2.1.1.1.1.6'	'protein.synthesis.ribosomal protein.prokaryotic.chloroplast.30S subunit.S6'	'(loc_os03g62630.1 : 218.0) no description available & (at1g64510 : 172.0) Translation elongation factor EF1B/ribosomal protein S6 family protein; FUNCTIONS IN: structural constituent of ribosome, rRNA binding; INVOLVED IN: translation, ribosome biogenesis; LOCATED IN: thylakoid, chloroplast thylakoid membrane, ribosome, chloroplast; EXPRESSED IN: 22 plant structures; EXPRESSED DURING: 13 growth …
S22			Not selected for id								1.13607	1.08739	0.539433	0.00790743							0.845691	1.07862	0.980054	0.675299	1.22058	1.19421	1.84638	1.04257	0.0013225	0.00520733		.	'20'	'stress'	(loc_os02g43020.1 : 848.0) no description available & (at1g62740 : 727.0) stress-inducible protein, putative; FUNCTIONS IN: binding; INVOLVED IN: response to cadmium ion, response to stress; LOCATED IN: cytosol, nucleus, plasma membrane; EXPRESSED IN: 25 plant structures; EXPRESSED DURING: 14 growth stages; CONTAINS InterPro DOMAIN/s: Heat shock chaperonin-binding (InterPro:IPR006636), Tetratrico…
S23			Not selected for id								0.913558	1.00184	0.766147	0.011379							1.49182	1.7512	1.86558	0.552538	2.16756	1.88648	1.86982	0.842132	0.00283972	0.00655738		.
S24			No significant match													0.554958	0.651871	0.0113279	0.00395371
S25	KY172658	PMF	D-3-phosphoglycerate dehydrogenase 1,	Amino acid metabolism	Brachypodium distachyon	183	74838	6.88	0.04	2	2.69549	2.5845	0.082112	0.0027001		1.16481	3.0412	0.00064004	0.000385728		1.4545	0.723615	1.03696	0.273627	0.851113	0.956783	1.01779	0.907291	0.124388	0.0188042		<5 fold up Peldon
S26			No significant match													2.07285	0.62531	0.000244346	0.000192864
S27	KY172658	PMF	D-3-phosphoglycerate dehydrogenase 1	Amino acid metabolism	Brachypodium distachyon	324	74838	6.88	0.09	4	3.99388	3.4239	0.0227176	0.00096432		1.20189	3.21308	8.18028e-05	9.6432e-05		1.48189	0.968267	1.33651	0.240451	1.07873	1.15078	1.16478	1.28319	0.399075	0.0192864		<5 fold up NTSR
S28			Not selected for id								1.13325	1.01661	0.662568	0.00983607							1.63746	1.28515	1.48593	0.492075	1.61692	1.07775	0.911017	0.940464	0.0147279	0.0126326		.
S29			Not selected for id								1.01543	1.01653	0.989355	0.0146577							2.41849	1.53377	2.19991	0.653396	2.33565	1.58232	1.4892	1.20569	0.00144166	0.00540019		.
S30			Not selected for id								1.12281	1.15563	0.59906	0.00935391							1.40501	1.16452	1.53418	0.693331	1.7927	1.11274	0.604937	0.827752	0.00738539	0.011379		.
S31			Not selected for id								0.897762	1.20064	0.187794	0.00327869							0.765995	0.592279	0.695222	0.265386	0.637248	0.508937	0.580915	0.76461	0.0450706	0.0172613		.
S32		Spot match	RuBisCO large subunit-binding protein subunit alpha	Photosynthesis	Aegilops tauschii						1.36075	0.852826	0.00510766	0.000578592		0.887562	0.996952	0.245736	0.00973963		1.10382	0.793495	1.04248	0.335397	0.973318	1.07877	1.04163	0.943456	0.405992	0.0193828		up & down reg in peldon!
S33			Not selected for id								0.726117	0.826831	0.684605	0.0103182							1.57311	1.20008	2.04411	0.816077	2.07096	2.46438	2.0032	1.35463	0.0475756	0.0177435		.
S34			No match								0.818554	0.92717	0.351709	0.0045323							1.7244	1.32879	1.86705	0.619492	1.56543	3.13114	2.38733	1.55643	0.0133806	0.0123433		.
S35			Not selected for id								0.891821	0.86353	0.579998	0.00887175							0.817171	0.756904	0.718601	0.487317	0.694155	0.45824	0.612225	1.05671	0.0215737	0.0143684		.
S36		Spot match	Rubisco Large Subunit	Photosynthesis	Hordeum vulgare subsp. vulgare						0.98121	0.860872	0.777605	0.0114754		1.04115	1.06914	0.958806	0.0111861		2.54573	1.18723	2.50215	0.364265	1.82891	1.6252	1.62926	1.52044	0.0236873	0.0146577		<2 fold up-reg in WTS
S37		Spot match	Rubisco Large Subunit	Photosynthesis	Hordeum vulgare subsp. vulgare						0.911806	0.918283	0.911411	0.0135969		1.09618	1.21525	0.334995	0.0101254		2.35305	0.895835	1.87475	0.47413	1.46037	1.52098	1.3095	1.10564	0.00299208	0.00684667		<2 fold up-reg in WTS
S38			Not selected for id								0.977059	0.944417	0.977775	0.0142719							2.0563	0.889635	1.58007	0.611282	1.24796	1.41775	1.24596	1.09383	0.00839782	0.0116683		.
S39			Not selected for id								0.867401	0.977542	0.434477	0.00597878							1.50621	1.45465	1.73123	0.686826	1.53907	1.63501	1.52478	1.14574	0.0423235	0.0170685		.
S40		Spot match	Rubisco Large Subunit	Photosynthesis	Hordeum vulgare subsp. vulgare						0.948721	0.830754	0.682615	0.0101254		0.940304	1.12011	0.528133	0.0104147		2.36328	1.26585	2.21586	0.436291	1.6739	1.68455	1.49235	1.36367	0.0221837	0.0145612		<2 fold up-reg in WTS
S41			Not selected for id								1.06595	1.14823	0.785291	0.0115718							1.49228	1.44104	2.0485	0.963924	1.7783	1.60946	1.49784	1.05816	0.0496059	0.0184185		.
S42			Not selected for id								1.13125	1.02402	0.58383	0.00916104							1.37786	0.892806	1.07181	0.55486	1.03114	1.02657	1.31914	0.904333	0.0457782	0.0173578		.
S43			Not selected for id								0.984631	0.96085	0.866909	0.012729							0.938537	0.932765	0.793816	0.38433	0.806263	0.964564	0.782661	0.797342	0.0293653	0.0154291		.
S44			Not selected for id								0.981708	0.977984	0.978504	0.0143684							1.36811	0.91636	1.00618	0.487878	1.17969	0.897124	1.42513	0.850436	0.0270501	0.0150434		.
S45			No significant match													1.79441	1.09743	0.139185	0.00916104
S46			Not selected for id								0.918424	0.875995	0.409549	0.00501446							0.837147	0.946919	1.06738	0.461855	0.996468	1.42626	1.09868	0.892928	0.0461515	0.0174542		.
S47			Not selected for id								1.16523	0.978055	0.373944	0.0048216							1.12952	1.40844	0.879061	0.420571	1.17902	1.37723	1.07532	1.04397	0.00585445	0.0103182		.
S48			No match								1.10519	1.02468	0.857314	0.0125362							1.77182	2.69832	1.92676	1.18476	2.22454	3.26543	2.93611	2.81085	0.0495188	0.0183221		.
S49		PMF	S-adenosylmethionine synthase 1	Amino acid metabolism	Triticum aestivum	267	70741	8.22	0.08	3	0.835515	0.939696	0.422288	0.00588235							0.839765	0.680203	0.757744	0.583498	0.645628	0.64898	0.813692	0.642568	0.00361092	0.00887175		3.7 fold up in WTS
S50			Not selected for id								0.835509	0.933959	0.15967	0.00308582							0.942153	0.645324	0.879911	0.452131	0.63642	0.61471	0.742515	0.984018	0.00366232	0.00896818		.
S51			Not selected for id								0.891436	0.884174	0.669733	0.0100289							0.965586	0.674654	0.73799	0.290976	0.812717	0.565518	0.925475	0.822889	0.00422585	0.00925747		.
S52		PMF	Peroxidase 2	Redox	Oryza sativa Japonica	420; 74	57446; 17255	8.42; 10.06	12%; 5%	4; 1						1.51002	0.817201	0.0258725	0.00655738
S53			Not selected for id																		0.808184	0.601129	0.787776	0.463104	0.678761	0.549966	0.55397	0.851942	0.0310708	0.015622		.
S54			No match								1.30127	1.20009	0.0789886	0.00260366							2.45409	3.32492	2.08435	1.71699	1.3776	3.70093	2.7264	2.13217	0.0161596	0.0129219		.
S55	KY172653	PMF	12-oxophytodienoate reductase 1	Hormone metabolism	Triticum turgidum	193	64157	6.03	0.04	2	2.64326	2.5423	0.0339914	0.00125362		1.07307	4.06729	0.0123741	0.00414658		0.949135	0.517333	0.97079	0.339543	0.53875	0.72217	0.897148	0.564767	0.397984	0.01919		<101 fold up Peldon
S56			Not selected for id								0.969196	0.897248	0.874432	0.0131148							1.73425	0.997563	1.15111	0.830592	0.989645	0.797138	0.926401	1.12969	0.00305655	0.00694311		.
S57			Not selected for id								1.20121	1.0333	0.381512	0.00491803							1.40113	1.7353	1.87688	1.39748	1.93183	1.82744	1.53937	0.958848	0.0199167	0.0142719		.
S58		PMF	UDP-glucuronic acid decarboxylase 6	Cell wall	Brachypodium distachyon	244	75082	9.71	0.04	3			ns	0.0181292		1.52719	0.912898	0.0331868	0.00771456
S59			Not selected for id								1.08687	1.04936	0.926511	0.0136933							2.00547	1.0536	1.69312	0.919729	1.24384	1.86755	2.53363	1.31895	0.0118833	0.012054		.
S60		PMF	Malate dehydrogenase	TCA	Setaria italica	288	52696	6.95	0.14	3	0.943965	0.924126	0.791331	0.0117647		1.15121	1.16109	0.34231	0.0102218		0.622201	0.967011	0.661115	1.47846	0.841417	0.699365	0.564219	0.640214	0.019315	0.0141755		<6 fold up-reg in WTS
S61			Not selected for id								1.21588	1.05316	0.0919312	0.00289296							0.686339	1.94168	0.891462	3.00521	1.34857	1.0169	1.3385	1.05783	0.00368088	0.00906461		.
S62		PMF	1) hydroxyphenylpyruvate reductase isoform X1	Photosynthesis	Brachypodium distachyon	205	106849	10.14	0.03	2			ns			1.07351	1.51419	0.0178324	0.00559306													.
S63		PMF	2) malate dehydrogenase	TCA	Setaria italica	77	52696	6.95	0.03	2			ns			1.07351	1.51419	0.0178324	0.00568949
S64		PMF	eukaryotic translation initiation factor 3 subunit i	Hormone metabolism	Triticum aestivum	369	57445	9.33	0.09	3			ns			2.20674	0.641413	0.00904029	0.00356798
S65			Not selected for id								0.857022	1.03164	0.74924	0.0110897							0.771103	0.608215	0.623952	0.364221	0.519153	0.407862	0.533421	0.884468	0.00533289	0.0099325		.
S66			Not selected for id								0.808027	0.728482	0.481084	0.00655738							0.74333	1.23821	0.911134	1.89282	1.0269	0.876761	0.684837	0.986485	0.0219609	0.0144648		.
S67			Not selected for id								1.02725	1.00788	0.972236	0.0140791							0.707562	1.0905	0.823583	1.38037	1.00161	0.857119	0.609921	0.806113	0.0273158	0.0151398		.
S68			Not selected for id								0.776462	0.878687	0.170703	0.00318226							0.924317	1.59667	1.31398	0.587132	1.59199	1.30215	0.796146	0.959845	0.0126682	0.0122469		.
S69			Not selected for id								0.953683	1.0176	0.796429	0.0118611							0.983953	1.62861	1.03117	2.05554	1.32487	1.26523	1.0736	1.38611	0.0029421	0.00665381		.
S70			No match								1.03011	1.57919	0.00130172	0.000192864							.	.	.	.	.	.	.	.	.			.
S71			Not selected for id								0.770573	0.6753	0.229005	0.00366442							0.903549	0.582002	0.67118	0.805155	0.45992	0.603975	0.707056	1.09319	0.036598	0.016297		.
S72		PMF	1) No significant match	Not assigned		214	16777	5.15	0.22	2			ns			0.417934	0.672076	0.0157869	0.00443587
S73		PMF	2) PREDICTED: RNA-binding protein FUS	Not assigned	Setaria italica	190	23248	6.58	0.11	2			ns			0.417934	0.672076	0.0157869	0.0045323
S74			Not selected for id								0.971946	0.981654	0.980925	0.0144648							1.24972	0.568031	0.902838	0.491565	0.471919	0.78557	0.854633	1.12807	0.00197934	0.00597878		.
S75			Not selected for id								0.899778	1.08063	0.625961	0.00945034							1.12747	0.561938	0.747995	0.401204	0.733223	1.32033	0.689818	0.673696	0.0160012	0.0128255		.
S76		LC-MS	1) Ferredoxin--NADP reductase	Photosynthesis	Aegilops tauschii	191	84830		12	10	0.899273	1.0808	0.504392	0.00703954							0.761903	0.60083	0.682164	0.410577	0.59759	0.708703	0.537379	0.645562	0.00329498	0.00713597		.
S77		LC-MS	2) PREDICTED: RNA-binding protein FUS	Not assigned	Setaria italica	156	23248		3	2	0.899273	1.0808	0.504392	0.00713597							0.761903	0.60083	0.682164	0.410577	0.59759	0.708703	0.537379	0.645562	0.00329498	0.0072324
S78		LC-MS	3) vacuolar proton ATPase subunit E	Transport	Triticum aestivum	83	51049		4	4	0.899273	1.0808	0.504392	0.0072324							0.761903	0.60083	0.682164	0.410577	0.59759	0.708703	0.537379	0.645562	0.00329498	0.00732883
S79		LC-MS	4) cycloartenol-C-24-methyltransferase 1-like	Hormone metabolism	Brachypodium distachyon	74	63512		2	2	0.899273	1.0808	0.504392	0.00732883							0.761903	0.60083	0.682164	0.410577	0.59759	0.708703	0.537379	0.645562	0.00329498	0.00742527
S80		LC-MS	5) hypothetical protein TRIUR3_14708	Not assigned	Triticum urartu	73	49288		3	3	0.899273	1.0808	0.504392	0.00742527							0.761903	0.60083	0.682164	0.410577	0.59759	0.708703	0.537379	0.645562	0.00329498	0.0075217
S81		LC-MS	6) annexin 2	Cellular processes	Zea mays	46	66046		3	2	0.899273	1.0808	0.504392	0.0075217							0.761903	0.60083	0.682164	0.410577	0.59759	0.708703	0.537379	0.645562	0.00329498	0.00761813
S82			Not selected for id								1.0373	0.87324	0.712088	0.0108004							0.983596	0.798554	0.895452	0.618375	0.736537	0.91251	0.947003	0.966832	0.0250769	0.0147541		.
S83			Not selected for id								0.894771	1.14068	0.545746	0.00800386							1.03422	1.51977	1.49115	1.61686	1.46975	1.56028	1.65853	0.825936	0.014579	0.0125362		.
S84			Not selected for id								0.863663	0.983954	0.360862	0.00472517							0.712979	1.47803	0.918839	2.68785	1.0491	0.896236	0.97074	1.05826	0.00282767	0.00646095		.
S85			Not selected for id								0.968873	0.913354	0.709197	0.010704							1.09882	1.71584	1.13711	2.72818	1.46316	1.34895	1.16775	0.791079	0.00230758	0.00617165		.
S86			Not selected for id								0.970092	0.930418	0.934363	0.0137898							1.13117	1.72569	1.39157	2.68105	1.43802	1.82567	1.42726	1.10467	6.36284e-05	0.00337512		.
S87		PMF	Basic endochitinase A precursor	Stress	Triticum aestivum	242	64806	9.74	0.06	2			ns			0.481477	0.495862	0.0067908	0.00260366
S88			Not selected for id								0.827796	0.929647	0.868974	0.0128255							0.816598	0.497415	0.710636	0.267136	0.41849	0.60014	0.774597	0.777581	0.0388738	0.0165863		.
S89		PMF	Probable (S)-ureidoglycine aminohydrolase	Transcription	Brachypodium distachyon	199	55078	8.53	0.05	2	0.984155	0.972672	0.95198	0.0138862		0.547189	0.605616	0.0343537	0.00790743		0.808062	1.65897	1.05968	2.67202	1.39981	1.06543	0.611755	1.04298	0.00141955	0.00530376		.
S90			No match								1.29007	0.800217	0.0422055	0.00183221							1.55983	1.34415	1.4441	1.42888	1.17103	1.4273	1.30161	1.36309	0.822189	0.0199614		.
S91			Not selected for id								1.05555	1.01906	0.873612	0.0130183							1.59089	1.23367	1.10576	1.2055	1.07127	1.16785	2.24603	1.13557	0.032877	0.0159113		.
S92		LC-MS	1) NAD-dependent epimerase/dehydratase	Protein synthesis and degradation	Zea mays	132	44419		6	4	0.561312	1.22737	0.00201644	0.000289296		0.78017	1.00563	0.018397	0.00578592		0.971483	1.83439	0.997985	3.26559	1.06307	1.19918	0.648823	1.34544	0.000712663	0.00443587		.
S93		LC-MS	2) 26.8kDa heat-shock protein	Stress	Aegilops kotschyi	105	41336		4	3	0.561312	1.22737	0.00201644	0.000385728		0.78017	1.00563	0.018397	0.00588235		0.971483	1.83439	0.997985	3.26559	1.06307	1.19918	0.648823	1.34544	0.000712663	0.0045323		.
S94		PMF	Prohibitin	Cellular processes	Triticum aestivum	202	55990	8.53	0.08	2	1.45034	1.04823	0.29321	0.00405014							0.666237	0.780632	0.569035	1.81756	0.590861	0.896115	0.805874	0.64584	9.44216e-05	0.00366442		.
S95		PMF	1) Gamma carbonic anhydrase 2	ATP synthesis	Brachypodium distachyon	168	37484	9.33	0.08	2						0.856372	2.81423	0.0172867	0.00530376
S96		PMF	2) Ubiquinol oxidase 2, mitochondrial	ATP synthesis	Brachypodium distachyon	165	57288	9.79	0.04	2						0.856372	2.81423	0.0172867	0.00540019
S97		PMF	3) gamma carbonic anhydrase 2	ATP synthesis	Oryza sativa Japonica	159	22782	10.81	0.12	2						0.856372	2.81423	0.0172867	0.00549662
S98		LC-MS (lower abundance proteins in results file)	NAD-dependent epimerase/dehydratase	Protein synthesis and degradation	Triticum aestivum	503	44419		20	6	3.2582	1.03207	0.00051323	9.6432e-05		1.27025	0.70355	0.212252	0.00954677		0.402103	0.868867	0.652083	0.928771	0.75321	0.761183	0.496126	0.917563	0.746687	0.019865		.
S99		PMF	Glycine-rich protein (cold shock protein)	Transcription	Triticum aestivum	193	17013	8.72	0.11	1						0.869582	1.70685	0.00443886	0.0021215
S100		PMF	PREDICTED: uncharacterized protein	Not assigned	Brassica napus	80	15405	9.13	0.09	1						0.869582	1.70685	0.00443886	0.00221794													.	'29.5'	'protein.degradation'	'(loc_os08g44860.3 : 1714.0) no description available & (at1g63770 : 1410.0) Peptidase M1 family protein; FUNCTIONS IN: metallopeptidase activity, zinc ion binding; INVOLVED IN: proteolysis; EXPRESSED IN: 24 plant structures; EXPRESSED DURING: 15 growth stages; CONTAINS InterPro DOMAIN/s: Peptidase M1, membrane alanine aminopeptidase (InterPro:IPR001930), Peptidase M1, membrane alanine aminopepti…
S101	KY172654	LC-MS	1) stem-specific protein TSJT1	Transcription	Brachypodium distachyon	317	149653		10	5	3.0971	3.96151	0.0620323	0.0021215		1.07132	1.66251	0.0165781	0.00491803		0.570037	1.04925	0.872468	0.895345	0.640801	0.912838	0.825747	1.18794	0.697606	0.0194793		.	'29.5.5'	'protein.degradation.serine protease'	(loc_os12g12850.2 : 1527.0) no description available & (at5g50920 : 1379.0) Encodes a protein that is similar to ATP-dependent Clp protease ATP-binding subunit / ClpC. Involved in protein import into the chloroplast. May provide ATP source that drives the TIC (Translocon at the Inner envelope membrane of Chloroplasts) translocation machinery.; CLPC homologue 1 (CLPC1); FUNCTIONS IN: ATP-dependent…
S102	KY172656	LC-MS	2) NAD-dependent epimerase/dehydratase	Protein synthesis and degradation	Zea mays	107	44419		7	4	3.0971	3.96151	0.0620323	0.00221794		1.07132	1.66251	0.0165781	0.00501446		0.570037	1.04925	0.872468	0.895345	0.640801	0.912838	0.825747	1.18794	0.697606	0.0195757		.	'29.5.5'	'protein.degradation.serine protease'	(loc_os04g32560.2 : 1197.0) no description available & (at5g50920 : 1043.0) Encodes a protein that is similar to ATP-dependent Clp protease ATP-binding subunit / ClpC. Involved in protein import into the chloroplast. May provide ATP source that drives the TIC (Translocon at the Inner envelope membrane of Chloroplasts) translocation machinery.; CLPC homologue 1 (CLPC1); FUNCTIONS IN: ATP-dependent…
S103	KY172657	LC-MS	3) probable NADPH:quinone oxidoreductase 1	Protein synthesis and degradation	Brachypodium distachyon	109	36406		0.04	1	3.0971	3.96151	0.0620323	0.00231437		1.07132	1.66251	0.0165781	0.0051109		0.570037	1.04925	0.872468	0.895345	0.640801	0.912838	0.825747	1.18794	0.697606	0.0196721		.	'10.6.1'	'cell wall.degradation.cellulases and beta -1,4-glucanases'	(loc_os03g53800.5 : 557.0) no description available & (at5g20950 : 485.0) Glycosyl hydrolase family protein; FUNCTIONS IN: hydrolase activity, hydrolyzing O-glycosyl compounds; INVOLVED IN: carbohydrate metabolic process; LOCATED IN: cell wall, membrane, plant-type cell wall; EXPRESSED IN: 25 plant structures; EXPRESSED DURING: 13 growth stages; CONTAINS InterPro DOMAIN/s: Glycoside hydrolase, fa…
S104			No significant match								1.83784	2.0945	0.108995	0.00298939		1.20208	2.36698	0.00177423	0.000867888		1.01812	1.21337	0.581553	1.53495	0.972554	1.19096	1.26261	1.36192	0.71318	0.0197686		.	'27.1.2'	'RNA.processing.RNA helicase'	'(loc_os03g59050.1 : 877.0) no description available & (at2g42520 : 756.0) P-loop containing nucleoside triphosphate hydrolases superfamily protein; FUNCTIONS IN: helicase activity, nucleic acid binding, ATP binding, ATP-dependent helicase activity; LOCATED IN: peroxisome; EXPRESSED IN: 24 plant structures; EXPRESSED DURING: 15 growth stages; CONTAINS InterPro DOMAIN/s: RNA helicase, DEAD-box typ…
S105	KY172659	PMF	GSTF2	Stress	Triticum aestivum	93	12819	8.1	0.17	2	3.7339	3.48566	0.0546241	0.00192864		1.05145	2.15304	0.0830014	0.00877531		.	.	.	.	.	.	.	.	.			.	'10.6.1'	'cell wall.degradation.cellulases and beta -1,4-glucanases'	(loc_os03g53800.5 : 557.0) no description available & (at5g20950 : 485.0) Glycosyl hydrolase family protein; FUNCTIONS IN: hydrolase activity, hydrolyzing O-glycosyl compounds; INVOLVED IN: carbohydrate metabolic process; LOCATED IN: cell wall, membrane, plant-type cell wall; EXPRESSED IN: 25 plant structures; EXPRESSED DURING: 13 growth stages; CONTAINS InterPro DOMAIN/s: Glycoside hydrolase, fa…
S106	AJ010454.1	PMF	AmGSTF1 (2d)	Stress	Alopecurus myosuroides	148	30994	8.1		2	2.85099	2.45455	0.0151784	0.000867888		1.59893	2.05183	0.0279899	0.00703954		.	.	.	.	.	.	.	.	.			<27 fold up Peldon	'27.1.2'	'RNA.processing.RNA helicase'	'(loc_os03g19960.2 : 929.0) no description available & (at3g62310 : 843.0) RNA helicase family protein; FUNCTIONS IN: RNA helicase activity, helicase activity, ATP binding, nucleic acid binding, ATP-dependent helicase activity; LOCATED IN: nucleolus; EXPRESSED IN: 24 plant structures; EXPRESSED DURING: 15 growth stages; CONTAINS InterPro DOMAIN/s: Helicase-associated domain (InterPro:IPR007502), …
S107			Not selected for id								1.2026	1.64239	0.0553419	0.00202507							0.782548	1.52962	0.880401	3.64166	1.1421	1.11994	0.825235	1.42553	0.0372066	0.0163934		.	'30.3'	'signalling.calcium'	(loc_os07g07490.1 : 463.0) no description available & (at1g55500 : 345.0) evolutionarily conserved C-terminal region 4 (ECT4); FUNCTIONS IN: molecular_function unknown; INVOLVED IN: biological_process unknown; LOCATED IN: cellular_component unknown; EXPRESSED IN: 21 plant structures; EXPRESSED DURING: 11 growth stages; CONTAINS InterPro DOMAIN/s: YTH domain (InterPro:IPR007275); BEST Arabidopsis …
S108			Not selected for id								0.858616	0.805911	0.535149	0.00781099							0.701367	0.662698	0.662157	1.79838	0.598875	0.521248	0.524175	0.95092	0.000116635	0.00376085		.	'30.11'	'signalling.light'	(loc_os10g01044.2 : 273.0) no description available & (at3g18890 : 247.0) NAD(P)-binding Rossmann-fold superfamily protein; FUNCTIONS IN: binding, catalytic activity; INVOLVED IN: metabolic process; LOCATED IN: chloroplast thylakoid membrane, chloroplast, chloroplast envelope; EXPRESSED IN: 21 plant structures; EXPRESSED DURING: 14 growth stages; CONTAINS InterPro DOMAIN/s: NAD(P)-binding domain …
S109			Not selected for id								0.858616	0.805911	0.535149	0.00771456							0.698838	0.863371	0.669676	1.88334	0.893833	0.657379	0.686148	0.961415	0.00503457	0.00954677		.	'20'	'stress'	(loc_os02g43020.1 : 848.0) no description available & (at1g62740 : 727.0) stress-inducible protein, putative; FUNCTIONS IN: binding; INVOLVED IN: response to cadmium ion, response to stress; LOCATED IN: cytosol, nucleus, plasma membrane; EXPRESSED IN: 25 plant structures; EXPRESSED DURING: 14 growth stages; CONTAINS InterPro DOMAIN/s: Heat shock chaperonin-binding (InterPro:IPR006636), Tetratrico…
S110		PMF	1) triosephosphate isomerase, cytosolic	Glycolysis	Brachypodium distachyon	420	36071	9.6	0.15	4						2.37426	0.948181	0.00246672	0.00106075														'13.1.5.1.1'	'amino acid metabolism.synthesis.serine-glycine-cysteine group.serine.phosphoglycerate dehydrogenase'	(loc_os04g55720.1 : 920.0) no description available & (at4g34200 : 838.0) embryo sac development arrest 9 (EDA9); FUNCTIONS IN: ATP binding; INVOLVED IN: megagametogenesis; LOCATED IN: mitochondrion, chloroplast, membrane; EXPRESSED IN: 26 plant structures; EXPRESSED DURING: 14 growth stages; CONTAINS InterPro DOMAIN/s: D-3-phosphoglycerate dehydrogenase (InterPro:IPR006236), D-isomer specific 2-…
S111		PMF	2) 20 kDa chaperonin, chloroplastic-like	Protein synthesis and degradation	Brachypodium distachyon	335	46068	9.51	0.11	3						2.37426	0.948181	0.00246672	0.00115718														'1.3.13'	'PS.calvin cycle.rubisco interacting'	(loc_os03g64210.3 : 311.0) no description available & (p08926|ruba_pea : 288.0) RuBisCO large subunit-binding protein subunit alpha, chloroplast precursor (60 kDa chaperonin subunit alpha) (CPN-60 alpha) - Pisum sativum (Garden pea) & (at2g28000 : 265.0) Encodes chaperonin-60 alpha, a molecular chaperone involved in Rubisco folding. Mutants display aberrant chloroplast and embryo development.; ch…
S112		PMF	24.1 kDa heat shock protein, mitochondrial isoform X2	Stress	Brachypodium distachyon	92	20543	9.69	0.07	1	0.622288	0.591073	0.194146	0.00337512							0.424407	0.914321	0.429338	7.66376	0.948454	0.477927	0.610939	1.63395	1.37774e-06	0.00183221		.	'1.3.1'	'PS.calvin cycle.rubisco large subunit'	'(p48684|rbl_avesa : 351.0) Ribulose bisphosphate carboxylase large chain precursor (EC 4.1.1.39) (RuBisCO large subunit) - Avena sativa (Oat) & (loc_osp1g00420.1 : 348.0) no description available & (atcg00490 : 337.0) large subunit of RUBISCO. Protein is tyrosine-phosphorylated and its phosphorylation state is modulated in response to ABA in Arabidopsis thaliana seeds.; RBCL; FUNCTIONS IN: ribul…
S113		PMF	oxalate oxidase	Stress	Hordeum vulgare subsp. vulgare	111	8413	9.39	0.2	1	1.71409	1.67466	0.0850771	0.00279653		1.00715	1.49375	0.208273	0.00945034		0.606664	1.18405	0.667883	2.0811	1.08772	0.951151	0.696086	1.16182	0.131572	0.0189007		<6 fold up Peldon	'1.3.1'	'PS.calvin cycle.rubisco large subunit'	'(p48684|rbl_avesa : 351.0) Ribulose bisphosphate carboxylase large chain precursor (EC 4.1.1.39) (RuBisCO large subunit) - Avena sativa (Oat) & (loc_osp1g00420.1 : 348.0) no description available & (atcg00490 : 337.0) large subunit of RUBISCO. Protein is tyrosine-phosphorylated and its phosphorylation state is modulated in response to ABA in Arabidopsis thaliana seeds.; RBCL; FUNCTIONS IN: ribul…
S114			Not selected for id								1.20561	1.14149	0.552004	0.00819672							0.744564	1.38767	0.751295	2.7761	1.13124	0.819715	0.704699	0.931247	0.0447961	0.0171649		.	'1.3.1'	'PS.calvin cycle.rubisco large subunit'	'(p48684|rbl_avesa : 351.0) Ribulose bisphosphate carboxylase large chain precursor (EC 4.1.1.39) (RuBisCO large subunit) - Avena sativa (Oat) & (loc_osp1g00420.1 : 348.0) no description available & (atcg00490 : 337.0) large subunit of RUBISCO. Protein is tyrosine-phosphorylated and its phosphorylation state is modulated in response to ABA in Arabidopsis thaliana seeds.; RBCL; FUNCTIONS IN: ribul…
S115		LC-MS	1) single-stranded DNA-binding protein WHY1	Transcription	Zea mays	125	55755		10	6	0.649236	0.633801	0.409721	0.0051109							0.564619	1.04256	0.670611	1.85684	0.979996	0.807272	0.515917	0.513887	0.0170352	0.0131148			'13.1.3.4'	'amino acid metabolism.synthesis.aspartate family.methionine'	(p50299|metk_horvu : 739.0) S-adenosylmethionine synthetase 1 (EC 2.5.1.6) (Methionine adenosyltransferase 1) (AdoMet synthetase 1) - Hordeum vulgare (Barley) & (loc_os01g22010.3 : 737.0) no description available & (at4g01850 : 708.0) S-adenosylmethionine synthetase 2 (SAM-2); FUNCTIONS IN: methionine adenosyltransferase activity; INVOLVED IN: one-carbon metabolic process, S-adenosylmethionine bi…
S116		LC-MS	2) calcyclin-binding protein-like	Protein synthesis and degradation	Oryza brachyantha	85	41547		4	2	0.649236	0.633801	0.409721	0.00520733							0.564619	1.04256	0.670611	1.85684	0.979996	0.807272	0.515917	0.513887	0.0170352	0.0132112			'26.12'	'misc.peroxidases'	(loc_os05g04380.1 : 507.0) no description available & (at4g33420 : 199.0) Peroxidase superfamily protein; FUNCTIONS IN: peroxidase activity, heme binding; INVOLVED IN: response to oxidative stress, oxidation reduction; EXPRESSED IN: 20 plant structures; EXPRESSED DURING: 10 growth stages; CONTAINS InterPro DOMAIN/s: Haem peroxidase (InterPro:IPR010255), Plant peroxidase (InterPro:IPR000823), Pero…
S117		LC-MS	3) 24.1 kDa heat shock protein	Stress	Oryza sativa Japonica	81	20543		5	3	0.649236	0.633801	0.409721	0.00530376							0.564619	1.04256	0.670611	1.85684	0.979996	0.807272	0.515917	0.513887	0.0170352	0.0133076			'17.7.1.5'	'hormone metabolism.jasmonate.synthesis-degradation.12-Oxo-PDA-reductase'	(loc_os06g11210.1 : 551.0) no description available & (at1g76680 : 526.0) Encodes a member of an alpha/beta barrel fold family of FMN-containing oxidoreductases. One of the closely related 12-oxophytodienoic acid reductases. This enzyme is not expected to participate in jasmonic acid biosynthesis because during in vitro assays, it shows very little activity with the naturally occurring OPDA isome…
S118		LC-MS	4) predicted protein	Protein synthesis and degradation	Hordeum vulgare subsp. Vulgare	73	47865		3	3	0.649236	0.633801	0.409721	0.00540019							0.564619	1.04256	0.670611	1.85684	0.979996	0.807272	0.515917	0.513887	0.0170352	0.0134041			'10.1.5'	'cell wall.precursor synthesis.UXS'	(loc_os03g16980.3 : 647.0) no description available & (at2g28760 : 600.0) UDP-XYL synthase 6 (UXS6); FUNCTIONS IN: coenzyme binding, binding, catalytic activity; INVOLVED IN: cellular metabolic process, nucleotide-sugar metabolic process, metabolic process; LOCATED IN: plasma membrane; EXPRESSED IN: 24 plant structures; EXPRESSED DURING: 13 growth stages; CONTAINS InterPro DOMAIN/s: NAD-dependent…
S119		LC-MS	5) 50S ribosomal protein L10	Protein synthesis and degradation	Brachypodium distachyon	72	45068		3	3	0.649236	0.633801	0.409721	0.00549662							0.564619	1.04256	0.670611	1.85684	0.979996	0.807272	0.515917	0.513887	0.0170352	0.0135005			'8.2.9'	'TCA / org transformation.other organic acid transformatons.cyt MDH'	'(q08062|mdhc_maize : 605.0) Malate dehydrogenase, cytoplasmic (EC 1.1.1.37) - Zea mays (Maize) & (loc_os10g33800.1 : 595.0) no description available & (at5g43330 : 578.0) Lactate/malate dehydrogenase family protein; FUNCTIONS IN: in 6 functions; INVOLVED IN: in 6 processes; LOCATED IN: plasma membrane; EXPRESSED IN: 25 plant structures; EXPRESSED DURING: 15 growth stages; CONTAINS InterPro DOMAI…
S120		LC-MS	6) (26.2 kDa) heat shock protein	Stress	Oryza sativa Japonica	69	38627		2	2	0.649236	0.633801	0.409721	0.00559306							0.564619	1.04256	0.670611	1.85684	0.979996	0.807272	0.515917	0.513887	0.0170352	0.0135969			'8.2.9'	'TCA / org transformation.other organic acid transformatons.cyt MDH'	'(q08062|mdhc_maize : 605.0) Malate dehydrogenase, cytoplasmic (EC 1.1.1.37) - Zea mays (Maize) & (loc_os10g33800.1 : 595.0) no description available & (at5g43330 : 578.0) Lactate/malate dehydrogenase family protein; FUNCTIONS IN: in 6 functions; INVOLVED IN: in 6 processes; LOCATED IN: plasma membrane; EXPRESSED IN: 25 plant structures; EXPRESSED DURING: 15 growth stages; CONTAINS InterPro DOMAI…
S121		LC-MS	7) single-stranded DNA-binding protein WHY2	Transcription	Brachypodium distachyon	50	78362		2	2	0.649236	0.633801	0.409721	0.00568949							0.564619	1.04256	0.670611	1.85684	0.979996	0.807272	0.515917	0.513887	0.0170352	0.0136933			'17.3.2.99'	'hormone metabolism.brassinosteroid.signal transduction.other'	(loc_os08g21660.1 : 607.0) no description available & (at2g46280 : 522.0) Encodes a homolog of mammalian TGF-beta receptor interacting protein. Co-immunoprecipitates with BRI1 and can be phosphorylated in vitro by BRI1 at specific sites (Thr-14, Thr-89, and either Thr-197 or Ser-198). May therefore be a cytoplasmic BRI1 substrate and involved in brassinosteroid regulated plant growth and developm…
S122		LC-MS	8) Pollen-specific protein SF3	Transcription	Aegilops tauschii	39	37572		2	2	0.649236	0.633801	0.409721	0.00578592							0.564619	1.04256	0.670611	1.85684	0.979996	0.807272	0.515917	0.513887	0.0170352	0.0137898			'35.2'	'not assigned.unknown'	' no hits & (original description: len=498 path=[1541:0-24 1091:25-61 1128:62-266 452:267-497])'
S123		PMF	20 kDa chaperonin, chloroplastic	Protein synthesis and degradation	Triticum aestivum	122	42413	9.74	0.05	1	0.788654	0.726722	0.254799	0.00395371							0.572989	1.05636	0.639111	1.11697	0.67401	0.579097	0.290075	0.896705	0.332717	0.0190935		.	'35.1.41'	'not assigned.no ontology.hydroxyproline rich proteins'	(loc_os01g01450.2 : 163.0) no description available & (at2g39050 : 102.0) hydroxyproline-rich glycoprotein family protein; CONTAINS InterPro DOMAIN/s: Ricin B-related lectin (InterPro:IPR008997), Ricin B lectin (InterPro:IPR000772); Has 1708 Blast hits to 1449 proteins in 222 species: Archae - 0; Bacteria - 47; Metazoa - 514; Fungi - 386; Plants - 615; Viruses - 5; Other Eukaryotes - 141 (source:…
S124		Spot match (L131)	GSTU1	Stress	Triticum aestivum						0.918134	1.96971	0.238413	0.00376085		2.05048	2.01553	0.280183	0.0100289		0.705167	1.11411	0.524541	2.64779	0.746936	0.814343	0.414593	0.986644	0.00848152	0.0117647		<27 fold up in Peldon	'1.1.5.3'	'PS.lightreaction.other electron carrier (ox/red).ferredoxin reductase'	(p41344|fenr1_orysa : 565.0) Ferredoxin--NADP reductase, leaf isozyme, chloroplast precursor (EC 1.18.1.2) (FNR) - Oryza sativa (Rice) & (loc_os06g01850.1 : 565.0) no description available & (at1g20020 : 528.0) Encodes a leaf-type ferredoxin:NADP(H) oxidoreductase. It is present in both chloroplast stroma and thylakoid membranes but is more abundant in the stroma; LEAF FNR 2 (ATLFNR2); FUNCTIONS …
S125		LC-MS	1) AmGSTF1 (2c)	Stress	Alopecurus myosuroides	148	30994		8	4	2.31939	2.21076	0.0347701	0.00135005		0.304031	1.50711	0.0454225	0.00819672		0.650824	0.979279	0.730033	4.81807	1.14344	1.06111	0.552677	1.58634	0.0017369	0.00549662		27 fold up in Peldon	'35.1.41'	'not assigned.no ontology.hydroxyproline rich proteins'	'(loc_os01g01450.2 : 163.0) no description available & (at2g39050 : 102.0) hydroxyproline-rich glycoprotein family protein; CONTAINS InterPro DOMAIN/s: Ricin B-related lectin (InterPro:IPR008997), Ricin B lectin (InterPro:IPR000772); Has 1708 Blast hits to 1449 proteins in 222 species: Archae - 0; Bacteria - 47; Metazoa - 514; Fungi - 386; Plants - 615; Viruses - 5; Other Eukaryotes - 141 (source…
S126		LC-MS	2) proteasome subunit alpha type-4-1	Protein synthesis and degradation	Oryza sativa Japonica	118	54181		6	4	2.31939	2.21076	0.0347701	0.00144648		0.304031	1.50711	0.0454225	0.00829315		0.650824	0.979279	0.730033	4.81807	1.14344	1.06111	0.552677	1.58634	0.0017369	0.00559306		27 fold up in Peldon	'34.1.1'	'transport.p- and v-ATPases.H+-transporting two-sector ATPase'	(loc_os01g46980.1 : 378.0) no description available & (q41396|vate_spiol : 341.0) Vacuolar ATP synthase subunit E (EC 3.6.3.14) (V-ATPase E subunit) (Vacuolar proton pump E subunit) - Spinacia oleracea (Spinach) & (at1g64200 : 331.0) vacuolar H+-ATPase subunit E isoform 3 (VHA-E3); FUNCTIONS IN: proton-transporting ATPase activity, rotational mechanism; INVOLVED IN: ATP synthesis coupled proton t…
S127		LC-MS	3) Glutathione S-transferase	Stress	Triticum urartu	85	41934		5	3	2.31939	2.21076	0.0347701	0.00154291		0.304031	1.50711	0.0454225	0.00838959		0.650824	0.979279	0.730033	4.81807	1.14344	1.06111	0.552677	1.58634	0.0017369	0.00568949		27 fold up in Peldon	'17.3.1.2.2'	'hormone metabolism.brassinosteroid.synthesis-degradation.sterols.SMT2'	'(loc_os07g10600.1 : 628.0) no description available & (q6zix2|smt1_orysa : 625.0) Cycloartenol-C-24-methyltransferase 1 (EC 2.1.1.41) (24-sterol C-methyltransferase 1) (Sterol C-methyltransferase 1) - Oryza sativa (Rice) & (at5g13710 : 536.0) SMT1 controls the level of cholesterol in plants; sterol methyltransferase 1 (SMT1); CONTAINS InterPro DOMAIN/s: Sterol methyltransferase C-terminal (Inter…
S128		LC-MS	4) methionine sulfoxide reductase MSRA4.2	Protein synthesis and degradation	Triticum aestivum	48	60920		2	2	2.31939	2.21076	0.0347701	0.00163934		0.304031	1.50711	0.0454225	0.00848602		0.650824	0.979279	0.730033	4.81807	1.14344	1.06111	0.552677	1.58634	0.0017369	0.00578592		27 fold up in Peldon	'35.1.41'	'not assigned.no ontology.hydroxyproline rich proteins'	'(loc_os07g48490.2 : 616.0) no description available & (at2g39050 : 197.0) hydroxyproline-rich glycoprotein family protein; CONTAINS InterPro DOMAIN/s: Ricin B-related lectin (InterPro:IPR008997), Ricin B lectin (InterPro:IPR000772); Has 1708 Blast hits to 1449 proteins in 222 species: Archae - 0; Bacteria - 47; Metazoa - 514; Fungi - 386; Plants - 615; Viruses - 5; Other Eukaryotes - 141 (source…
S129	KY172655	PMF	AmGSTU2	Stress	Triticum aestivum	118					6.18222	2.1528	0.00390398	0.00048216		1.34081	2.03312	0.176775	0.00935391		.	.	.	.	.	.	.	.	.			<141 fold up Peldon	'31.1'	'cell.organisation'	'(loc_os02g51750.1 : 537.0) no description available & (at5g10230 : 367.0) Encodes a calcium-binding protein annexin (AnnAt7).; annexin 7 (ANNAT7); FUNCTIONS IN: calcium-dependent phospholipid binding, calcium ion binding; INVOLVED IN: response to water deprivation, response to salt stress, response to cold, response to heat; EXPRESSED IN: root, flower, leaf; CONTAINS InterPro DOMAIN/s: Annexin l…
S130			No significant match											0.0239151		1.53126	0.946502	0.035944	0.00800386														'27.3.30'	'RNA.regulation of transcription.Trihelix, Triple-Helix transcription factor family'	(loc_os07g31270.1 : 513.0) no description available & (at4g17050 : 437.0) Encodes a protein with ureidoglycine aminohydrolase activity.; ureidoglycine aminohydrolase (UGLYAH); FUNCTIONS IN: ureidoglycine aminohydrolase activity, sequence-specific DNA binding transcription factor activity; INVOLVED IN: allantoin catabolic process, regulation of transcription; LOCATED IN: endomembrane system; CONTA…
S131			Not selected for id								1.04084	1.00241	0.977092	0.0141755							1.06079	0.379735	0.549634	0.310719	0.330732	0.423212	0.671694	1.23632	0.0415422	0.0167792		.	'29.5'	'protein.degradation'	'(loc_os03g60740.1 : 479.0) no description available & (at2g37660 : 420.0) NAD(P)-binding Rossmann-fold superfamily protein; FUNCTIONS IN: copper ion binding; INVOLVED IN: defense response to bacterium; LOCATED IN: thylakoid, apoplast, chloroplast stroma, chloroplast; EXPRESSED IN: 24 plant structures; EXPRESSED DURING: 15 growth stages; CONTAINS InterPro DOMAIN/s: 3-beta hydroxysteroid dehydroge…
S132		PMF	transcription factor BTF3 homolog 4	Transcription	Brachypodium distachyon	194	37022	9.4	0.06	1						0.276935	2.29736	0.0650622	0.00867888														'20.2.1'	'stress.abiotic.heat'	'(q00445|hs21c_wheat : 273.0) Small heat shock protein, chloroplast precursor (Heat shock protein 26.6) - Triticum aestivum (Wheat) & (loc_os03g14180.1 : 246.0) no description available & (at4g27670 : 192.0) chloroplast located small heat shock protein.; heat shock protein 21 (HSP21); CONTAINS InterPro DOMAIN/s: Heat shock protein Hsp20 (InterPro:IPR002068), HSP20-like chaperone (InterPro:IPR0089…
S133		PMF	deoxyuridine 5'-triphosphate nucleotidohydrolase	Nucleotide metabolism	Brachypodium distachyon	439	20517	5.2	0.26	3						0.496234	0.698633	0.0118697	0.00405014														'31.2'	'cell.division'	(loc_os02g37000.1 : 396.0) no description available & (at5g40770 : 360.0) prohibitin 3; prohibitin 3 (PHB3); INVOLVED IN: in 8 processes; LOCATED IN: in 6 components; EXPRESSED IN: 31 plant structures; EXPRESSED DURING: 14 growth stages; CONTAINS InterPro DOMAIN/s: Prohibitin (InterPro:IPR000163), Band 7 protein (InterPro:IPR001107); BEST Arabidopsis thaliana protein match is: prohibitin 4 (TAIR:…
S134			Not selected for id								1.06684	1.06424	0.658306	0.00973963							0.612155	1.01474	0.617783	5.06357	1.28285	0.536055	0.770458	1.44545	0.000125073	0.00385728		.	'9.1.1.5'	'mitochondrial electron transport / ATP synthesis.NADH-DH.complex I.carbonic anhydrase'	(loc_os12g07220.1 : 241.0) no description available & (at1g47260 : 209.0) Encodes mitochondrial gamma carbonic anhydrase. Component of the NADH dehydrogenase complex.; gamma carbonic anhydrase 2 (GAMMA CA2); FUNCTIONS IN: carbonate dehydratase activity; INVOLVED IN: response to salt stress, regulation of oxygen and reactive oxygen species metabolic process, anther dehiscence, photorespiration; LO…
S135		PMF	17.9 kDa class I heat shock protein-like isoform X2	Stress	Oryza brachyantha	321	39547	8.83	0.08	3	1.39963	1.25314	0.548145	0.00810029							0.438122	0.459591	0.465015	17.4792	0.520284	0.36537	0.391061	0.570388	0	9.6432e-05		.	'9.4'	'mitochondrial electron transport / ATP synthesis.alternative oxidase'	(loc_os04g51150.1 : 518.0) no description available & (at3g22370 : 447.0) Encodes AOX1a, an isoform of alternative oxidase that is expressed in rosettes, flowers, and root. The alternative oxidase of plant mitochondria transfers electrons from the ubiquinone pool to oxygen without energy conservations. It is regulated through transcriptional control and by pyruvate. Plays a role in shoot acclimat…
S136		PMF	Nucleoside diphosphate kinase 4	Nucleotide metabolism	Hordeum vulgare subsp. vulgare	72	37433	9.34	0.03	1	0.963934	1.0547	0.872671	0.0129219		1.42687	1.27151	0.585099	0.0105111		1.82615	1.39196	1.25325	17.0033	1.19791	1.23494	2.13386	2.09131	0.000196111	0.00405014		<6 fold up-reg in WTS	'9.1.1.5'	'mitochondrial electron transport / ATP synthesis.NADH-DH.complex I.carbonic anhydrase'	'(loc_os12g07220.1 : 260.0) no description available & (at1g47260 : 228.0) Encodes mitochondrial gamma carbonic anhydrase. Component of the NADH dehydrogenase complex.; gamma carbonic anhydrase 2 (GAMMA CA2); FUNCTIONS IN: carbonate dehydratase activity; INVOLVED IN: response to salt stress, regulation of oxygen and reactive oxygen species metabolic process, anther dehiscence, photorespiration; L…
S137			Not selected for id								1.06789	1.09438	0.785648	0.0116683							0.520822	1.19064	0.690681	54.4156	0.62263	0.835473	0.551609	1.09652	8.54872e-15	0.000578592		.	'29.5'	'protein.degradation'	(loc_os03g60740.1 : 479.0) no description available & (at2g37660 : 420.0) NAD(P)-binding Rossmann-fold superfamily protein; FUNCTIONS IN: copper ion binding; INVOLVED IN: defense response to bacterium; LOCATED IN: thylakoid, apoplast, chloroplast stroma, chloroplast; EXPRESSED IN: 24 plant structures; EXPRESSED DURING: 15 growth stages; CONTAINS InterPro DOMAIN/s: 3-beta hydroxysteroid dehydrogen…
S138			Not selected for id								0.877954	1.04393	0.327675	0.00424301							1.73302	1.52472	1.91921	9.55488	2.56953	3.29245	2.40563	1.24421	0.000976324	0.0048216		.	'27.3.99'	'RNA.regulation of transcription.unclassified'	'(loc_os08g03520.1 : 92.4) no description available & (p27484|grp2_nicsy : 83.2) Glycine-rich protein 2 - Nicotiana sylvestris (Wood tobacco) & (at2g17870 : 78.2) Encodes COLD SHOCK DOMAIN PROTEIN 3 (CSP3), involved in the acquisition of freezing tolerance.; cold shock domain protein 3 (CSP3); FUNCTIONS IN: DNA binding, zinc ion binding, nucleic acid binding; INVOLVED IN: response to cold, DNA du…
S139			Not selected for id								1.165	1.09001	0.895653	0.0132112							0.630694	1.49212	0.60072	51.2493	1.08719	0.718127	0.821651	0.678124	0	0.000192864		.	'35.2'	'not assigned.unknown'	' no hits & (original description: len=430 path=[2441:0-116 8926:117-138 8950:139-156 2600:157-162 2606:163-188 9014:189-191 9017:192-204 2648:205-221 9069:222-257 9105:258-272 9439:273-289 2733:290-299 2743:300-329 9205:330-332 2777:333-389 2834:390-429])'
S140			Not selected for id								0.932831	0.962233	0.683872	0.0102218							0.620754	1.12964	0.607614	18.8277	0.803057	0.807324	0.524524	1.09627	1.69458e-08	0.00144648		.	'29.5'	'protein.degradation'	(loc_os03g60740.1 : 479.0) no description available & (at2g37660 : 420.0) NAD(P)-binding Rossmann-fold superfamily protein; FUNCTIONS IN: copper ion binding; INVOLVED IN: defense response to bacterium; LOCATED IN: thylakoid, apoplast, chloroplast stroma, chloroplast; EXPRESSED IN: 24 plant structures; EXPRESSED DURING: 15 growth stages; CONTAINS InterPro DOMAIN/s: 3-beta hydroxysteroid dehydrogen…
S141			No match								1.47664	1.18026	0.0258243	0.00106075							0.492705	0.911568	0.564147	2.48961	0.645365	0.536483	0.427356	1.08123	0.0140809	0.0124397		.	'29.5'	'protein.degradation'	(loc_os03g60740.1 : 479.0) no description available & (at2g37660 : 420.0) NAD(P)-binding Rossmann-fold superfamily protein; FUNCTIONS IN: copper ion binding; INVOLVED IN: defense response to bacterium; LOCATED IN: thylakoid, apoplast, chloroplast stroma, chloroplast; EXPRESSED IN: 24 plant structures; EXPRESSED DURING: 15 growth stages; CONTAINS InterPro DOMAIN/s: 3-beta hydroxysteroid dehydrogen…
S142			Not selected for id								0.88703	0.783496	0.636224	0.0096432		0.437297	0.979461	0.0106672	0.00376085		0.506134	0.790474	0.684656	32.9554	0.631857	0.660101	0.527001	1.20507	3.4861e-14	0.000675024		.	'26.9'	'misc.glutathione S transferases'	'(p46420|gstf4_maize : 219.0) Glutathione S-transferase IV (EC 2.5.1.18) (GST-IV) (GST-27) (GST class-phi) - Zea mays (Maize) & (loc_os01g27210.1 : 182.0) no description available & (at3g62760 : 122.0) Encodes glutathione transferase belonging to the phi class of GSTs. Naming convention according to Wagner et al. (2002).; ATGSTF13; CONTAINS InterPro DOMAIN/s: Thioredoxin fold (InterPro:IPR012335)…
S143			Not selected for id								0.998651	1.14086	0.838369	0.0123433							0.717452	1.721	0.730057	3.67077	1.45225	1.69816	0.939419	1.35357	0.031272	0.0157184		.	'26.9'	'misc.glutathione S transferases'	'(o65857|gsth1_orysa : 98.6) Probable glutathione S-transferase GSTF1 (EC 2.5.1.18) (GST-I) - Oryza sativa (Rice) & (loc_os01g27360.1 : 98.6) no description available & (at3g62760 : 60.8) Encodes glutathione transferase belonging to the phi class of GSTs. Naming convention according to Wagner et al. (2002).; ATGSTF13; CONTAINS InterPro DOMAIN/s: Thioredoxin fold (InterPro:IPR012335), Glutathione …
S144			Not selected for id								1.23613	0.872655	0.303367	0.00414658							0.602547	0.812464	0.57205	11.3953	0.660067	0.513217	0.445025	0.742527	6.21725e-15	0.00048216		.	'4.1.7'	'glycolysis.cytosolic branch.triosephosphate isomerase (TPI)'	'(p46226|tpis_secce : 388.0) Triosephosphate isomerase, cytosolic (EC 5.3.1.1) (TIM) (Triose-phosphate isomerase) - Secale cereale (Rye) & (loc_os01g05490.1 : 374.0) no description available & (at3g55440 : 346.0) Encodes triosephosphate isomerase.; triosephosphate isomerase (TPI); FUNCTIONS IN: triose-phosphate isomerase activity, copper ion binding; INVOLVED IN: in 7 processes; LOCATED IN: in 8 …
S145		PMF	Sirohydrochlorin ferrochelatase	Tetrapyrrole synthesis	Triticum aestivum	360	115951	9.23	0.05	4	1.58484	1.05873	0.0654323	0.0024108		1.40074	0.944498	0.266563	0.00983607		0.575492	1.03121	0.445233	4.69244	0.741746	1.2371	0.480191	0.723778	2.19097e-05	0.0021215		Siroheme synthase, <7 fold in Peldon	'29.6'	'protein.folding'	'(loc_os02g54060.1 : 365.0) no description available & (at5g20720 : 313.0) Encodes a chloroplast co-chaperonin with similarity to CPN21 from spinach, E.coli GroES.; chaperonin 20 (CPN20); CONTAINS InterPro DOMAIN/s: Chaperonin Cpn10 (InterPro:IPR020818), GroES-like (InterPro:IPR011032), Chaperonin Cpn10, conserved site (InterPro:IPR018369), Chaperonin 21, chloroplast (InterPro:IPR017416), Chapero…
S146		PMF	Cu/Zn superoxide dismutase [Deschampsia antarctica]	Redox	Triticum aestivum	233	34950	7.79	0.11	2	1.58484	1.05873	0.0654323	0.00250723		1.40074	0.944498	0.266563	0.0099325		0.575492	1.03121	0.445233	4.69244	0.741746	1.2371	0.480191	0.723778	2.19097e-05	0.00221794		up & down reg in peldon!	'20.2.1'	'stress.abiotic.heat'	(loc_os02g52150.2 : 218.0) no description available & (at5g51440 : 86.3) HSP20-like chaperones superfamily protein; CONTAINS InterPro DOMAIN/s: Heat shock protein Hsp20 (InterPro:IPR002068), HSP20-like chaperone (InterPro:IPR008978); BEST Arabidopsis thaliana protein match is: mitochondrion-localized small heat shock protein 23.6 (TAIR:AT4G25200.1); Has 3995 Blast hits to 3995 proteins in 1037 sp…
S147		PMF	Cu/Zn superoxide dismutase	Redox	Triticum aestivum	550	34950	7.79	0.18	3						0.326262	0.54243	0.0289549	0.00732883														'20.2.99'	'stress.abiotic.unspecified'	'(p26759|ger3_wheat : 154.0) Oxalate oxidase GF-3.8 precursor (EC 1.2.3.4) (Germin GF-3.8) - Triticum aestivum (Wheat) & (loc_os03g48780.1 : 151.0) no description available & (at1g18980 : 106.0) RmlC-like cupins superfamily protein; FUNCTIONS IN: manganese ion binding, nutrient reservoir activity; INVOLVED IN: biological_process unknown; LOCATED IN: endomembrane system, apoplast; EXPRESSED IN: in…
S148			No significant match													1.52392	1.43844	0.032431	0.0075217														'27.3.67'	'RNA.regulation of transcription.putative transcription regulator'	(loc_os06g05350.1 : 352.0) no description available & (at2g02740 : 270.0) Encodes a homolog of the potato p24 protein. It shares the conserved KGKAAL domain, a putative DNA-binding domain, with potato p24 and is localized to the plastid and not the nucleus.; WHIRLY 3 (WHY3); FUNCTIONS IN: DNA binding; INVOLVED IN: defense response; LOCATED IN: plastid chromosome, chloroplast; EXPRESSED IN: 20 pla…
S149			Not selected for id								1.24803	1.3066	0.242339	0.00385728							0.802161	0.800793	0.587203	1.81607	0.584693	0.740458	0.66292	0.831221	0.000826951	0.00462874		.	'29.5.11.4.3.3'	'protein.degradation.ubiquitin.E3.SCF.cullin'	(loc_os01g55270.1 : 294.0) no description available & (at1g30070 : 239.0) SGS domain-containing protein; FUNCTIONS IN: molecular_function unknown; INVOLVED IN: biological_process unknown; EXPRESSED IN: 23 plant structures; EXPRESSED DURING: 13 growth stages; CONTAINS InterPro DOMAIN/s: Siah interacting protein, N-terminal (InterPro:IPR015120), CS-like domain (InterPro:IPR007052), SGS (InterPro:IP…
S150			Not selected for id								1.03168	1.04308	0.860185	0.0126326							0.860441	0.827515	0.553863	1.51992	0.549627	0.639936	0.624126	0.754446	0.0293447	0.0153327		.	'29.3.2'	'protein.targeting.mitochondria'	(loc_os04g33220.1 : 390.0) no description available & (at5g24650 : 264.0) Mitochondrial import inner membrane translocase subunit Tim17/Tim22/Tim23 family protein; FUNCTIONS IN: protein transporter activity, P-P-bond-hydrolysis-driven protein transmembrane transporter activity; INVOLVED IN: protein transport; LOCATED IN: chloroplast, plasma membrane, vacuole, mitochondrial inner membrane preseque…
S151			Not selected for id																		0.577324	1.20707	0.308917	4.58266	0.436429	0.592844	0.511903	1.13419	0.005164	0.00973963		.	'29.2.1.1.1.2.10'	'protein.synthesis.ribosomal protein.prokaryotic.chloroplast.50S subunit.L10'	'(loc_os05g03030.1 : 304.0) no description available & (at5g13510 : 176.0) Ribosomal protein L10 family protein; FUNCTIONS IN: structural constituent of ribosome; INVOLVED IN: translation, ribosome biogenesis; LOCATED IN: cytosolic ribosome, ribosome, chloroplast, chloroplast stroma; EXPRESSED IN: 23 plant structures; EXPRESSED DURING: 14 growth stages; CONTAINS InterPro DOMAIN/s: Ribosomal prote…
S152			Not selected for id								0.920474	1.01249	0.80365	0.0119576							0.774643	1.47708	0.753631	2.43036	0.929449	0.868802	0.683286	0.828042	3.64474e-05	0.00231437		.	'20.2.1'	'stress.abiotic.heat'	'(loc_os06g11610.1 : 194.0) no description available & (q39818|hs22m_soybn : 110.0) Heat shock 22 kDa protein, mitochondrial precursor - Glycine max (Soybean) & (at4g25200 : 109.0) AtHSP23.6-mito mRNA, nuclear gene encoding mitochondrial; mitochondrion-localized small heat shock protein 23.6 (HSP23.6-MITO); FUNCTIONS IN: molecular_function unknown; INVOLVED IN: response to cadmium ion, response t…
S153			Not selected for id								1.13904	0.905055	0.493211	0.00684667							0.806532	0.691069	0.49187	1.15659	0.525003	0.574919	0.552146	0.750447	0.00782329	0.0115718		.	'28.99'	'DNA.unspecified'	'(loc_os02g06370.1 : 350.0) no description available & (at1g71260 : 217.0) Encodes WHY2, a homolog of the potato p24 protein. It shares the conserved KGKAAL domain, a putative DNA-binding domain, with potato p24 and is localized to mitochondria and not the nucleus. WHY2 is a member of the Whirly family proteins present mainly in the plant kingdom performing various activities related to DNA metab…
S154			Not selected for id								0.823967	0.868692	0.498354	0.00694311							0.761934	0.590616	0.521828	0.815316	0.452608	0.435559	0.561161	0.92883	0.0463835	0.0175506		.	'27.3.50'	'RNA.regulation of transcription.General Transcription'	'(loc_os03g15940.1 : 324.0) no description available & (at2g39900 : 282.0) GATA type zinc finger transcription factor family protein; FUNCTIONS IN: zinc ion binding; INVOLVED IN: biological_process unknown; LOCATED IN: cellular_component unknown; EXPRESSED IN: 22 plant structures; EXPRESSED DURING: 15 growth stages; CONTAINS InterPro DOMAIN/s: Zinc finger, LIM-type (InterPro:IPR001781), Zinc fing…
S155			Not selected for id																		0.52389	1.19369	0.261674	4.27857	0.375705	0.490975	0.44853	1.11485	0.00294351	0.00675024		.	'29.6'	'protein.folding'	'(loc_os06g09679.2 : 372.0) no description available & (at5g20720 : 323.0) Encodes a chloroplast co-chaperonin with similarity to CPN21 from spinach, E.coli GroES.; chaperonin 20 (CPN20); CONTAINS InterPro DOMAIN/s: Chaperonin Cpn10 (InterPro:IPR020818), GroES-like (InterPro:IPR011032), Chaperonin Cpn10, conserved site (InterPro:IPR018369), Chaperonin 21, chloroplast (InterPro:IPR017416), Chapero…
S156			Not selected for id								0.957384	0.928171	0.904621	0.0135005							0.696	1.30723	0.660702	1.98108	0.864661	0.934258	0.569013	0.834479	0.0321515	0.0158149		.	'26.9'	'misc.glutathione S transferases'	'(o65032|gstu1_orysa : 266.0) Probable glutathione S-transferase GSTU1 (EC 2.5.1.18) - Oryza sativa (Rice) & (loc_os03g57200.1 : 266.0) no description available & (at1g78380 : 208.0) Encodes a glutathione transferase that is a member of Tau GST gene family. Expression is induced by drought stress, oxidative stress, and high doses of auxin and cytokinin. naming convention according to Wagner et al…
S157			No significant match													1.29155	1.87663	0.22454	0.0096432														'26.9'	'misc.glutathione S transferases'	'(o65032|gstu1_orysa : 266.0) Probable glutathione S-transferase GSTU1 (EC 2.5.1.18) - Oryza sativa (Rice) & (loc_os03g57200.1 : 266.0) no description available & (at1g78380 : 208.0) Encodes a glutathione transferase that is a member of Tau GST gene family. Expression is induced by drought stress, oxidative stress, and high doses of auxin and cytokinin. naming convention according to Wagner et al…
S158			No significant match													2.01921	1.39257	0.0297294	0.00742527														'29.5.11.20'	'protein.degradation.ubiquitin.proteasom'	(p0c1g8|psa4a_orysa : 470.0) Proteasome subunit alpha type 4-1 (EC 3.4.25.1) (20S proteasome alpha subunit C) (20S proteasome subunit alpha-3) - Oryza sativa (Rice) & (loc_os06g07978.1 : 470.0) no description available & (at3g22110 : 402.0) Encodes the alpha-3 subunit of 20s proteasome.; 20S proteasome alpha subunit C1 (PAC1); FUNCTIONS IN: peptidase activity, endopeptidase activity, threonine-ty…
S159		PMF	oxalate oxidase	Stress	Lolium perenne	78	8413	9.39	0.2	1	2.13019	1.97093	0.00844898	0.000675024		0.812013	2.09768	0.0077111	0.00289296		0.532384	1.21101	0.784015	2.43986	0.88924	0.89567	0.639935	1.24458	0.0742983	0.0185149		<5 fold up Peldon	'26.9'	'misc.glutathione S transferases'	'(loc_os10g39740.1 : 222.0) no description available & (at2g30870 : 77.8) early dehydration-induced gene ERD13 homologous to tobacco and maize glutathione S-transferases. Encodes glutathione transferase belonging to the phi class of GSTs. Naming convention according to Wagner et al. (2002); glutathione S-transferase PHI 10 (GSTF10); FUNCTIONS IN: glutathione transferase activity, copper ion bindi…
S160		PMF	oxalate oxidase	Stress	Lolium perenne	78	8413	9.39	0.2	1	2.08251	1.9493	0.0118299	0.000771456		0.812013	2.09768	0.0077111	0.00298939		0.532384	1.21101	0.784015	2.43986	0.88924	0.89567	0.639935	1.24458	0.0742983	0.0186114		<5 fold up Peldon	'26.9'	'misc.glutathione S transferases'	(loc_os10g38495.1 : 249.0) no description available & (q06398|gstu6_orysa : 199.0) Probable glutathione S-transferase GSTU6 (EC 2.5.1.18) (28 kDa cold-induced protein) - Oryza sativa (Rice) & (at1g10360 : 172.0) Encodes glutathione transferase belonging to the tau class of GSTs. Naming convention according to Wagner et al. (2002).; glutathione S-transferase TAU 18 (GSTU18); CONTAINS InterPro DOMA…
S161			No significant match											0.0218901		2.19813	0.777897	0.0170378	0.00520733														'27.3.67'	'RNA.regulation of transcription.putative transcription regulator'	(loc_os03g01910.1 : 256.0) no description available & (at1g73230 : 233.0) Nascent polypeptide-associated complex NAC; FUNCTIONS IN: molecular_function unknown; INVOLVED IN: response to salt stress; LOCATED IN: cellular_component unknown; EXPRESSED IN: 24 plant structures; EXPRESSED DURING: 15 growth stages; CONTAINS InterPro DOMAIN/s: Nascent polypeptide-associated complex NAC (InterPro:IPR002715…
S162			No match								1.48909	2.04731	0.201772	0.00356798							0.69344	1.06132	0.798827	1.52765	0.695448	0.711055	0.685683	0.944025	0.187643	0.0189971		.	'23.5.5'	'nucleotide metabolism.deoxynucleotide metabolism.dUTP diphosphatase'	(loc_os03g46640.1 : 283.0) no description available & (at3g46940 : 232.0) DUTP-PYROPHOSPHATASE-LIKE 1 (DUT1); FUNCTIONS IN: hydrolase activity, dUTP diphosphatase activity; INVOLVED IN: DNA repair, 2'-deoxyribonucleotide metabolic process; LOCATED IN: cellular_component unknown; EXPRESSED IN: 22 plant structures; EXPRESSED DURING: 13 growth stages; CONTAINS InterPro DOMAIN/s: DeoxyUTP pyrophospha…
S163		PMF	1) superoxide dismutase [Cu-Zn], chloroplastic	Redox	Brachypodium distachyon	457	41479	7.75	0.13	3						1.52984	0.755584	0.028393	0.00713597														'20.2.1'	'stress.abiotic.heat'	'(q84q77|hsp23_orysa : 171.0) 17.4 kDa class I heat shock protein 3 - Oryza sativa (Rice) & (loc_os03g15960.1 : 171.0) no description available & (at3g46230 : 150.0) member of the class I small heat-shock protein (sHSP) family, which accounts for the majority of sHSPs in maturing seeds; heat shock protein 17.4 (HSP17.4); INVOLVED IN: response to heat; LOCATED IN: cellular_component unknown; EXPRE…
S164		PMF	2) 3-hydroxyacyl-[acyl-carrier-protein] dehydratase FabZ-like	Lipid metabolism	Setaria italica	150	46602	9.72	0.06	2						1.52984	0.755584	0.028393	0.0072324														'23.4.10'	'nucleotide metabolism.phosphotransfer and pyrophosphatases.nucleoside diphosphate kinase'	'(loc_os05g51700.1 : 371.0) no description available & (at4g11010 : 320.0) nucleoside diphosphate kinase 3 (ndpk3), located to the inter-membrane space in mitochondria; nucleoside diphosphate kinase 3 (NDPK3); FUNCTIONS IN: nucleoside diphosphate kinase activity, cobalt ion binding, zinc ion binding, ATP binding; INVOLVED IN: response to oxidative stress; LOCATED IN: mitochondrion, mitochondrial …
S165		PMF	Proteasome subunit beta type-4	Protein synthesis and degradation	Triticum aestivum	376	46628	7.3	0.14	4	0.916847	1.05342	0.807241	0.0121504							0.626578	1.20182	0.898463	5.48012	1.3765	0.937311	0.969451	0.628888	2.48687e-07	0.00154291		<18 fold up-reg in WTS	'19.32'	tetrapyrrole synthesis.sirohydrochlorin ferrochelatase'	(loc_os02g19440.1 : 332.0) no description available & (at1g50170 : 226.0) encodes sirohydrochlorin ferrochelatase catalyzing the last step of the siroheme biosynthesis; sirohydrochlorin ferrochelatase B (SIRB); FUNCTIONS IN: sirohydrochlorin ferrochelatase activity; INVOLVED IN: response to oxidative stress, siroheme biosynthetic process; LOCATED IN: chloroplast; EXPRESSED IN: 24 plant structures…
S166			Not selected for id								0.915193	0.962236	0.807202	0.012054							1.52218	1.90326	1.62218	0.700314	2.05193	1.67172	1.77255	0.820743	0.0284032	0.0152363		.	'21.6'	'redox.dismutases and catalases'	'(loc_os07g46990.2 : 275.0) no description available & (p23345|sodc4_maize : 273.0) Superoxide dismutase [Cu-Zn] 4A (EC 1.15.1.1) - Zea mays (Maize) & (at1g08830 : 249.0) Encodes a cytosolic copper/zinc superoxide dismutase CSD1 that can detoxify superoxide radicals. Its expression is affected by miR398-directed mRNA cleavage. Regulated by biotic and abiotic stress.; copper/zinc superoxide dismut…
S167			Not selected for id								0.756541	0.842184	0.335982	0.00433944							1.26565	1.72926	1.5692	0.751535	2.06279	2.13953	1.43702	0.685814	0.00742079	0.0114754		.	'21.6'	'redox.dismutases and catalases'	'(loc_os07g46990.2 : 275.0) no description available & (p23345|sodc4_maize : 273.0) Superoxide dismutase [Cu-Zn] 4A (EC 1.15.1.1) - Zea mays (Maize) & (at1g08830 : 249.0) Encodes a cytosolic copper/zinc superoxide dismutase CSD1 that can detoxify superoxide radicals. Its expression is affected by miR398-directed mRNA cleavage. Regulated by biotic and abiotic stress.; copper/zinc superoxide dismut…
S168			Not selected for id								0.852725	0.890869	0.694486	0.0105111							1.18317	0.965791	0.781658	1.68194	0.84059	0.784711	0.997406	1.01675	0.000329665	0.00433944		.	'20.2.99'	'stress.abiotic.unspecified'	(p26759|ger3_wheat : 154.0) Oxalate oxidase GF-3.8 precursor (EC 1.2.3.4) (Germin GF-3.8) - Triticum aestivum (Wheat) & (loc_os03g48780.1 : 151.0) no description available & (at1g18980 : 106.0) RmlC-like cupins superfamily protein; FUNCTIONS IN: manganese ion binding, nutrient reservoir activity; INVOLVED IN: biological_process unknown; LOCATED IN: endomembrane system, apoplast; EXPRESSED IN: inf…
S169		PMF	glyceraldehyde-3-phosphate dehydrogenase A	Photosynthesis	Brachypodium distachyon	485	60807	8.67	0.13	7			ns			1.63809	0.873036	0.0155505	0.00433944														'20.2.99'	'stress.abiotic.unspecified'	'(p26759|ger3_wheat : 154.0) Oxalate oxidase GF-3.8 precursor (EC 1.2.3.4) (Germin GF-3.8) - Triticum aestivum (Wheat) & (loc_os03g48780.1 : 151.0) no description available & (at1g18980 : 106.0) RmlC-like cupins superfamily protein; FUNCTIONS IN: manganese ion binding, nutrient reservoir activity; INVOLVED IN: biological_process unknown; LOCATED IN: endomembrane system, apoplast; EXPRESSED IN: in…
S170			No significant match										ns			1.83605	1.27174	0.107285	0.00896818														'11.1.5'	'lipid metabolism.FA synthesis and FA elongation.beta hydroxyacyl ACP dehydratase'	'(loc_os08g12840.1 : 322.0) no description available & (at2g22230 : 290.0) Thioesterase superfamily protein; FUNCTIONS IN: crotonoyl-[acyl-carrier-protein] hydratase activity, 3-hydroxyacyl-[acyl-carrier-protein] dehydratase activity; INVOLVED IN: defense response to fungus, incompatible interaction, fatty acid biosynthetic process; LOCATED IN: cell wall, chloroplast; EXPRESSED IN: 23 plant struc…
S171			Not selected for id								1.20844	1.30904	0.343942	0.00443587							1.3314	1.11541	1.45877	0.518879	1.75855	2.20223	1.60369	0.965703	0.0335281	0.0161041		.	'29.5.11.20'	'protein.degradation.ubiquitin.proteasom'	'(loc_os09g33986.2 : 382.0) no description available & (at1g56450 : 313.0) 20S proteasome beta subunit PBG1 (PBG1) mRNA, complete cds; 20S proteasome beta subunit G1 (PBG1); FUNCTIONS IN: peptidase activity, endopeptidase activity, threonine-type endopeptidase activity; INVOLVED IN: response to cadmium ion, response to salt stress, ubiquitin-dependent protein catabolic process; LOCATED IN: protea…
S172		PMF	UDP-D-apiose/UDP-D-xylose synthase	Cell wall	Brachypodium distachyon	426	43291	7.02	0.15	4	1.11116	0.979909	0.707283	0.0106075		1.54082	0.844223	0.0077856	0.00308582		1.0588	0.778128	0.96465	0.540677	0.835857	0.89334	1.17377	1.00847	0.0185844	0.0139826		.	'1.3.4'	'PS.calvin cycle.GAP'	'(loc_os03g03720.1 : 684.0) no description available & (p12859|g3pb_pea : 613.0) Glyceraldehyde-3-phosphate dehydrogenase B, chloroplast precursor (EC 1.2.1.13) (NADP-dependent glyceraldehydephosphate dehydrogenase subunit B) - Pisum sativum (Garden pea) & (at1g42970 : 609.0) Encodes chloroplast localized glyceraldehyde-3-phosphate dehydrogenase that can use both NADH and NADPH to reduce 1,3-diph…
S173			Not selected for id								0.851706	0.771801	0.585725	0.00925747							0.63257	1.07527	0.649323	26.7693	0.653	0.649866	0.844165	1.1499	7.56062e-14	0.000867888		.	'10.1.3'	'cell wall.precursor synthesis.AXS'	(loc_os01g73790.1 : 606.0) no description available & (at1g08200 : 567.0) Encodes a putative UDP-D-apiose/UPD-D-xylose synthetase.; UDP-D-apiose/UDP-D-xylose synthase 2 (AXS2); FUNCTIONS IN: UDP-glucuronate decarboxylase activity; INVOLVED IN: nucleotide-sugar biosynthetic process; LOCATED IN: apoplast, cytoplasm; EXPRESSED IN: fruit, guard cell, cultured cell, leaf; EXPRESSED DURING: seedling gr…
S174			No match								0.886463	1.29512	0.030712	0.00115718							1.17829	1.24987	1.27005	2.3929	1.46449	1.73404	1.15487	0.991948	0.00516942	0.00983607		.	'20.2.1'	'stress.abiotic.heat'	'(loc_os12g32986.1 : 1196.0) no description available & (at3g07770 : 1008.0) HEAT SHOCK PROTEIN 89.1 (Hsp89.1); FUNCTIONS IN: ATP binding; INVOLVED IN: protein folding, response to stress; LOCATED IN: mitochondrion, cell wall; EXPRESSED IN: 24 plant structures; EXPRESSED DURING: 14 growth stages; CONTAINS InterPro DOMAIN/s: Chaperone protein htpG (InterPro:IPR001404), Heat shock protein Hsp90, C-…
S175			No significant match													0.963548	0.477799	0.516607	0.0103182														'29.5.11.5'	'protein.degradation.ubiquitin.ubiquitin protease'	(loc_os01g08200.1 : 1372.0) no description available & (at3g20630 : 1108.0) Encodes a ubiquitin-specific protease. Identical to TTN6. Loss of function mutations are embryo lethals, having development arrested at the preglobular/globular stage. Also involved in root responses to phosphate deficiency.; ubiquitin-specific protease 14 (UBP14); CONTAINS InterPro DOMAIN/s: Zinc finger, UBP-type (InterP…
S176			Not selected for id								0.996749	0.968833	0.983074	0.0145612							1.08101	0.600414	0.833902	0.68981	0.640532	0.543048	0.625771	0.735632	0.0050665	0.0096432		.	'20.2.1'	'stress.abiotic.heat'	'(p36183|enpl_horvu : 1296.0) Endoplasmin homolog precursor (GRP94 homolog) - Hordeum vulgare (Barley) & (loc_os06g50300.2 : 808.0) no description available & (at4g24190 : 717.0) encodes an ortholog of GRP94, an ER-resident HSP90-like protein and is involved in regulation of meristem size and organization. Single and double mutant analyses suggest that SHD may be required for the correct folding …
S177			Not selected for id								1.05184	0.865508	0.665592	0.0099325							1.02796	0.949861	0.715766	0.776959	0.564041	0.544129	0.684799	0.811192	0.0265258	0.014947		.	'35.1'	'not assigned.no ontology'	(loc_os01g04650.1 : 497.0) no description available & (at2g01190 : 259.0) Octicosapeptide/Phox/Bem1p family protein; LOCATED IN: cytosol, nucleus; EXPRESSED IN: 23 plant structures; EXPRESSED DURING: 13 growth stages; CONTAINS InterPro DOMAIN/s: Octicosapeptide/Phox/Bem1p (InterPro:IPR000270); BEST Arabidopsis thaliana protein match is: Octicosapeptide/Phox/Bem1p family protein (TAIR:AT3G18230.1)…
S178		LC-MS	1) heat shock protein 90-6	Stress	Brachypodium distachyon	229	117103		13	10	1.11352	1.10593	0.565365	0.00829315	1.04447	1.03419	1.08019	0.778649	0.0106075		0.52132	0.601965	0.630123	0.320044	0.840711	0.675707	0.585877	0.63432	0.00648238	0.0106075			'31.2'	'cell.division'	'(loc_os03g05730.1 : 654.0) no description available & (p54774|cdc48_soybn : 636.0) Cell division cycle protein 48 homolog (Valosin-containing protein homolog) (VCP) - Glycine max (Soybean) & (at5g03340 : 633.0) ATPase, AAA-type, CDC48 protein; FUNCTIONS IN: protein binding, ATPase activity; LOCATED IN: cell wall; EXPRESSED IN: 24 plant structures; EXPRESSED DURING: 13 growth stages; CONTAINS Int…
S179		LC-MS	2) ubiquitin carboxyl-terminal hydrolase 14	Protein synthesis and degradation	Brachypodium distachyon	142	110033		10	7	1.11352	1.10593	0.565365	0.00838959	1.04447	1.03419	1.08019	0.778649	0.010704		0.52132	0.601965	0.630123	0.320044	0.840711	0.675707	0.585877	0.63432	0.00648238	0.010704			'27.3.34'	'RNA.regulation of transcription.Orphan family'	'(loc_os01g08510.1 : 597.0) no description available & (q9m7j4|mfp1_tobac : 258.0) MAR-binding filament-like protein 1-1 - Nicotiana tabacum (Common tobacco) & (at3g16000 : 240.0) encodes a DNA-binding protein that binds to plastid DNA non-specifically and is associated with nucleoids and thylakoid membranes. The expression of the gene is correlated with the development of thylakoid membranes.; M…
S180		LC-MS	3) Hsp90-like protein	Stress	Dactylis glomerata	122	111158		5	5	1.11352	1.10593	0.565365	0.00848602	1.04447	1.03419	1.08019	0.778649	0.0108004		0.52132	0.601965	0.630123	0.320044	0.840711	0.675707	0.585877	0.63432	0.00648238	0.0108004			'29.5.5'	'protein.degradation.serine protease'	(loc_os04g32560.2 : 1197.0) no description available & (at5g50920 : 1043.0) Encodes a protein that is similar to ATP-dependent Clp protease ATP-binding subunit / ClpC. Involved in protein import into the chloroplast. May provide ATP source that drives the TIC (Translocon at the Inner envelope membrane of Chloroplasts) translocation machinery.; CLPC homologue 1 (CLPC1); FUNCTIONS IN: ATP-dependent…
S181		LC-MS	4) leucine-rich repeat extensin-like protein 2	Not assigned	Setaria italica	90	100619		6	6	1.11352	1.10593	0.565365	0.00858245	1.04447	1.03419	1.08019	0.778649	0.0108968		0.52132	0.601965	0.630123	0.320044	0.840711	0.675707	0.585877	0.63432	0.00648238	0.0108968			'35.2'	'not assigned.unknown'	'(loc_os04g24469.1 : 253.0) no description available & (p32024|ji23_horvu : 115.0) 23 kDa jasmonate-induced protein - Hordeum vulgare (Barley) & (reliability: 100.0) & (original description: len=688 path=[1:0-687])'
S182		LC-MS	5) Cell division cycle protein 48-like protein	Cellular processes	Triticum urartu	59	104882		2	2	1.11352	1.10593	0.565365	0.00867888	1.04447	1.03419	1.08019	0.778649	0.0109932		0.52132	0.601965	0.630123	0.320044	0.840711	0.675707	0.585877	0.63432	0.00648238	0.0109932			'21.5'	'redox.peroxiredoxin'	'(loc_os02g09940.1 : 272.0) no description available & (at3g52960 : 229.0) Thioredoxin superfamily protein; FUNCTIONS IN: oxidoreductase activity, antioxidant activity; INVOLVED IN: defense response to bacterium, peptidyl-cysteine S-nitrosylation; LOCATED IN: thylakoid, chloroplast stroma, chloroplast, plant-type cell wall; EXPRESSED IN: 25 plant structures; EXPRESSED DURING: 15 growth stages; CO…
S183		LC-MS	6) MAR-binding filament-like protein 1 isoform X2	Transcription	Brachypodium distachyon	51	92615		2	2	1.11352	1.10593	0.565365	0.00877531	1.04447	1.03419	1.08019	0.778649	0.0110897		0.52132	0.601965	0.630123	0.320044	0.840711	0.675707	0.585877	0.63432	0.00648238	0.0110897			'29.2.1.2.2.83'	'protein.synthesis.ribosomal protein.eukaryotic.60S subunit.P3'	'(p56724|rla3_orysj : 101.0) 60S acidic ribosomal protein P3 OS=Oryza sativa subsp. japonica GN=Os06g0701400 PE=3 SV=3 & (loc_os06g48780.1 : 101.0) no description available & (at4g25890 : 99.8) 60S acidic ribosomal protein family; FUNCTIONS IN: structural constituent of ribosome; INVOLVED IN: translational elongation; LOCATED IN: cytosolic ribosome, ribosome, nucleus, plasma membrane; EXPRESSED I…
S184			No significant match													1.39074	1.70763	0.0113061	0.00385728														'33.2'	'development.late embryogenesis abundant'	(loc_os03g62620.4 : 496.0) no description available & (at2g44060 : 403.0) Late embryogenesis abundant protein, group 2; FUNCTIONS IN: molecular_function unknown; INVOLVED IN: response to cadmium ion, response to desiccation, embryo development ending in seed dormancy; LOCATED IN: plasma membrane, membrane; EXPRESSED IN: 25 plant structures; EXPRESSED DURING: 14 growth stages; CONTAINS InterPro DO…
S185			Not selected for id								0.821041	0.94203	0.516727	0.00761813							1.35016	1.87007	1.84704	0.62321	2.03035	1.80064	1.83629	0.996895	0.0071497	0.0112825		.	'29.2.4'	'protein.synthesis.elongation'	'(q40034|ef1a2_horvu : 852.0) Elongation factor 1-alpha (EF-1-alpha) - Hordeum vulgare (Barley) & (at5g60390 : 837.0) GTP binding Elongation factor Tu family protein; FUNCTIONS IN: calmodulin binding, translation elongation factor activity; INVOLVED IN: translational elongation; LOCATED IN: mitochondrion, nucleus, cytoplasm; EXPRESSED IN: cotyledon, male gametophyte, guard cell, pollen tube, seed…
S186			Not selected for id								1.07008	1.07994	0.830496	0.0122469							0.949393	1.13585	1.14316	0.279744	0.645417	1.20773	0.983144	0.735779	0.0472453	0.0176471		.	'26.13'	'misc.acid and other phosphatases'	'(loc_os08g29160.1 : 980.0) no description available & (at3g01510 : 682.0) Encodes a putative phosphatase, LSF1, required for normal starch turnover in leaves.; like SEX4 1 (LSF1); FUNCTIONS IN: protein tyrosine/serine/threonine phosphatase activity; INVOLVED IN: starch catabolic process; LOCATED IN: starch grain, chloroplast, chloroplast stroma; EXPRESSED IN: 23 plant structures; EXPRESSED DURIN…
S187			Not selected for id								0.977759	1.00291	0.966585	0.0139826							0.665723	0.504277	0.627214	0.454587	0.522256	0.524735	0.684223	0.66278	8.419e-05	0.00347155		.	'19.8'	'tetrapyrrole synthesis.coproporphyrinogen III oxidase'	'(q42840|hem6_horvu : 681.0) Coproporphyrinogen III oxidase, chloroplast precursor (EC 1.3.3.3) (Coproporphyrinogenase) (Coprogen oxidase) - Hordeum vulgare (Barley) & (loc_os04g52130.1 : 659.0) no description available & (at1g03475 : 581.0) Encodes coproporphyrinogen III oxidase, a key enzyme in the biosynthetic pathway of chlorophyll and heme, a tetrapyrrole pathway. Mutants express cytological…
S188			Not selected for id								0.985266	0.882497	0.487215	0.00675024							1.50541	0.858391	1.34044	0.283637	1.04394	0.782261	0.959336	1.03893	0.0413098	0.0166827		.	'35.2'	'not assigned.unknown'	' no hits & (original description: len=498 path=[1541:0-24 1091:25-61 1128:62-266 452:267-497])'
S189			Not selected for id								0.903973	0.855417	0.749445	0.0111861							1.24325	0.773994	1.08295	0.372609	0.955967	0.775214	0.791004	0.886557	0.0182225	0.0138862		.	'9.1.1.5'	'mitochondrial electron transport / ATP synthesis.NADH-DH.complex I.carbonic anhydrase'	'(loc_os01g18070.1 : 474.0) no description available & (at1g19580 : 431.0) Encodes mitochondrial gamma carbonic anhydrase. Component of the NADH dehydrogenase complex.; gamma carbonic anhydrase 1 (GAMMA CA1); CONTAINS InterPro DOMAIN/s: Trimeric LpxA-like (InterPro:IPR011004); BEST Arabidopsis thaliana protein match is: gamma carbonic anhydrase 3 (TAIR:AT5G66510.1). & (reliability: 862.0) & (orig…
S190			Not selected for id								0.785733	0.741084	0.195708	0.00347155							0.59349	1.10476	0.736748	1.52603	0.913927	0.734756	0.60376	0.67063	0.0056298	0.0100289		.	'1.1.4.1'	'PS.lightreaction.ATP synthase.alpha subunit'	(p12112|atpa_wheat : 908.0) ATP synthase subunit alpha (EC 3.6.3.14) (ATPase subunit alpha) (ATP synthase F1 sector subunit alpha) - Triticum aestivum (Wheat) & (loc_os04g16740.1 : 904.0) no description available & (atcg00120 : 801.0) Encodes the ATPase alpha subunit, which is a subunit of ATP synthase and part of the CF1 portion which catalyzes the conversion of ADP to ATP using the proton motiv…
S191			Not selected for id								0.967074	0.829817	0.482823	0.00665381							0.998025	0.638817	0.816405	0.472162	0.480775	0.407933	0.524104	0.710589	0.000238686	0.00414658		.	'23.4.99'	'nucleotide metabolism.phosphotransfer and pyrophosphatases.misc'	'(o48556|ipyr_maize : 312.0) Soluble inorganic pyrophosphatase (EC 3.6.1.1) (Pyrophosphate phospho-hydrolase) (PPase) - Zea mays (Maize) & (loc_os04g59040.1 : 308.0) no description available & (at2g46860 : 293.0) Encodes a protein that might have inorganic pyrophosphatase activity.; pyrophosphorylase 3 (PPa3); FUNCTIONS IN: inorganic diphosphatase activity, pyrophosphatase activity; INVOLVED IN: …
S192			Not selected for id								0.943258	0.910125	0.758438	0.0112825							1.07297	0.6838	0.844441	0.333323	0.768553	0.534919	0.931762	0.796239	0.00697827	0.0111861		.	'21.2.1'	'redox.ascorbate and glutathione.ascorbate'	(q7xj02|apx7_orysa : 526.0) Probable L-ascorbate peroxidase 7, chloroplast precursor (EC 1.11.1.11) (OsAPx07) - Oryza sativa (Rice) & (loc_os04g35520.3 : 526.0) no description available & (at4g08390 : 471.0) Encodes a chloroplastic stromal ascorbate peroxidase sAPX. Ascorbate peroxidases are enzymes that scavenge hydrogen peroxide in plant cells. Eight types of APX have been described for Arabido…
S193			Not selected for id								0.925447	0.955061	0.84	0.0124397							0.974883	0.640793	0.805978	0.385577	0.697976	0.658097	0.82511	0.794615	0.0262756	0.0148505		.	'20.2.1'	'stress.abiotic.heat'	'(q84q77|hsp23_orysa : 171.0) 17.4 kDa class I heat shock protein 3 - Oryza sativa (Rice) & (loc_os03g15960.1 : 171.0) no description available & (at3g46230 : 150.0) member of the class I small heat-shock protein (sHSP) family, which accounts for the majority of sHSPs in maturing seeds; heat shock protein 17.4 (HSP17.4); INVOLVED IN: response to heat; LOCATED IN: cellular_component unknown; EXPRE…
S194			Not selected for id								1.06863	1.1726	0.71797	0.0108968							1.6099	0.951009	1.10329	0.512456	1.10814	0.834976	1.03539	0.927075	0.00582165	0.0102218		.	'20.2.1'	'stress.abiotic.heat'	'(p24631|hsp21_maize : 224.0) 17.5 kDa class II heat shock protein - Zea mays (Maize) & (loc_os01g08860.1 : 205.0) no description available & (at5g12020 : 166.0) 17.6 kDa class II heat shock protein (HSP17.6II); CONTAINS InterPro DOMAIN/s: Heat shock protein Hsp20 (InterPro:IPR002068), HSP20-like chaperone (InterPro:IPR008978); BEST Arabidopsis thaliana protein match is: heat shock protein 17.6A …
S195			No significant match													0.354382	0.822715	0.0105736	0.00366442														'29.6'	'protein.folding'	'(loc_os02g10590.1 : 269.0) no description available & (at4g26555 : 198.0) FKBP-like peptidyl-prolyl cis-trans isomerase family protein; FUNCTIONS IN: FK506 binding, peptidyl-prolyl cis-trans isomerase activity; INVOLVED IN: protein folding; LOCATED IN: chloroplast; EXPRESSED IN: 22 plant structures; EXPRESSED DURING: 13 growth stages; CONTAINS InterPro DOMAIN/s: Peptidyl-prolyl cis-trans isomera…
S196		PMF	ATP-dependent Clp protease ATP-binding (chaperone) subunit ClpC1	Protein synthesis and degradation	Setaria italica	193	88889	7.36	0.04	2						0.419234	1.03489	0.000496207	0.000289296													Clp 3 fold up-reg in WTS	'35.2'	'not assigned.unknown'	(loc_os09g33950.1 : 229.0) no description available & (at3g07480 : 189.0) 2Fe-2S ferredoxin-like superfamily protein; FUNCTIONS IN: electron carrier activity, iron-sulfur cluster binding; LOCATED IN: mitochondrion, chloroplast; EXPRESSED IN: 23 plant structures; EXPRESSED DURING: 15 growth stages; CONTAINS InterPro DOMAIN/s: Ferredoxin (InterPro:IPR001041), Beta-grasp fold, ferredoxin-type (Inter…
S197			Not selected for id								0.988753	0.987454	0.996322	0.0147541							0.958701	0.694389	0.86275	0.548155	0.593867	0.507839	0.564068	0.73188	0.000126635	0.00395371		.	27.3.75'; '20.2.2'	RNA.regulation of transcription.GRP'; 'stress.abiotic.cold'	'(loc_os02g02870.1 : 87.8) no description available & (p27484|grp2_nicsy : 87.0) Glycine-rich protein 2 - Nicotiana sylvestris (Wood tobacco) & (at4g38680 : 72.8) Encodes a glycine-rich protein that binds nucleic acids and promotes DNA melting. Its transcript and protein levels are up-regulated in response to cold treatment with protein levels peaking earlier in shoots (~10-14 days) than in roots…
S198		PMF	ATP-dependent Clp protease ATP-binding (chaperone) subunit ClpC1	Protein synthesis and degradation	Setaria italica	236	88889	7.36	0.04	2						0.520402	1.03138	0.00368103	0.00183221													Clp 3 fold up-reg in WTS	'20.2.1'	'stress.abiotic.heat'	'(loc_os05g23140.1 : 308.0) no description available & (p09886|hs21c_pea : 117.0) Small heat shock protein, chloroplast precursor - Pisum sativum (Garden pea) & (at4g27670 : 110.0) chloroplast located small heat shock protein.; heat shock protein 21 (HSP21); CONTAINS InterPro DOMAIN/s: Heat shock protein Hsp20 (InterPro:IPR002068), HSP20-like chaperone (InterPro:IPR008978); BEST Arabidopsis thali…
S199			Not selected for id								1.14024	1.01727	0.902026	0.0134041							2.05194	0.936251	1.64257	0.668149	1.25989	1.4406	1.33549	1.18452	0.00397531	0.00916104		.	'29.5'	'protein.degradation'	'(loc_os05g01970.5 : 446.0) no description available & (at2g37660 : 422.0) NAD(P)-binding Rossmann-fold superfamily protein; FUNCTIONS IN: copper ion binding; INVOLVED IN: defense response to bacterium; LOCATED IN: thylakoid, apoplast, chloroplast stroma, chloroplast; EXPRESSED IN: 24 plant structures; EXPRESSED DURING: 15 growth stages; CONTAINS InterPro DOMAIN/s: 3-beta hydroxysteroid dehydroge…
S200			No match								1.14024	1.01727	0.902026	0.0133076							2.57063	1.34973	2.04581	0.57224	1.71526	1.75262	1.74877	1.58988	0.0308312	0.0155256		.	'29.2.3'	'protein.synthesis.initiation'	'(q03389|if4e2_wheat : 379.0) Eukaryotic translation initiation factor 4E-2 (eIF4E-2) (eIF-4E-2) (mRNA cap-binding protein) (eIF-(iso)4F 25 kDa subunit) (eIF-(iso)4F p28 subunit) - Triticum aestivum (Wheat) & (loc_os10g32970.1 : 327.0) no description available & (at5g35620 : 244.0) Cap-binding protein, binds to the 5' cap structure of nuclear-encoded mRNAs. Mutant is resistant to potyvirus infect…
S201			No significant match													1.20208	2.36698	0.00177423	0.00096432														'20.1'	'stress.biotic'	'(p29022|chia_maize : 339.0) Endochitinase A precursor (EC 3.2.1.14) (Seed chitinase A) - Zea mays (Maize) & (loc_os04g41680.1 : 339.0) no description available & (at3g54420 : 332.0) encodes an EP3 chitinase that is expressed during somatic embryogenesis in 'nursing' cells surrounding the embryos but not in embryos themselves. The gene is also expressed in mature pollen and growing pollen tubes u…
S202		PMF	23 kDa jasmonate-induced protein	Not assigned	Oryza sativa Japonica	121; 100	26053; 26227	9.34; 9.94	6%; 6%	2						1.32463	0.587293	0.0339858	0.00781099														'34.21'	'transport.calcium'	'(loc_os12g07650.1 : 414.0) no description available & (at2g38270 : 299.0) Encodes protein homologous to CXIP1. CXIP1 is a PICOT domain containing protein interacts with CAX1, a high capacity calcium transporter. However, CXP2 does not interact with CAX1 and only moderately activates another calcium transporter CAX4.; CAX-interacting protein 2 (CXIP2); FUNCTIONS IN: electron carrier activity, pro…
S203		PMF	1) peroxiredoxin-2E-2, chloroplastic-like	Redox	Brachypodium distachyon	199	43208	9.31	0.05	1						1.67815	1.25829	0.0162881	0.00462874														'9.1.2'	'mitochondrial electron transport / ATP synthesis.NADH-DH.localisation not clear'	(loc_os05g43360.1 : 452.0) no description available & (at4g02580 : 395.0) NADH-ubiquinone oxidoreductase 24 kDa subunit, putative; FUNCTIONS IN: NADH dehydrogenase (ubiquinone) activity, zinc ion binding; INVOLVED IN: response to oxidative stress, mitochondrial electron transport, NADH to ubiquinone; LOCATED IN: mitochondrion, mitochondrial respiratory chain complex I, respiratory chain complex I…
S204		PMF	2) 60S acidic ribosomal protein P3	Protein synthesis and degradation	Aegilops tauschii	113	31807	7.12	0.05	1						1.67815	1.25829	0.0162881	0.00472517														'19.21'	'tetrapyrrole synthesis.heme oxygenase'	'(loc_os06g40080.1 : 389.0) no description available & (at2g26670 : 318.0) Encodes a plastid heme oxygenase necessary for phytochrome chromophore biosynthesis and for coupling the expression of some nuclear genes to the functional state of the chloroplast.; REVERSAL OF THE DET PHENOTYPE 4 (TED4); FUNCTIONS IN: heme oxygenase (decyclizing) activity, heme binding; INVOLVED IN: regulation of meriste…
S205		PMF	Late embryogenesis abundant protein Lea14-A	Development	Triticum aestivum	341	51133	5.33	0.12	4	0.917839	1.49758	0.0355214	0.00173578		0.675964	0.584418	0.0210763	0.00636451		0.792119	0.750866	0.666944	0.474749	0.757845	0.824374	0.756105	0.768531	0.0956335	0.0187078		.	'20.2.1'	'stress.abiotic.heat'	'(q84q77|hsp23_orysa : 171.0) 17.4 kDa class I heat shock protein 3 - Oryza sativa (Rice) & (loc_os03g15960.1 : 171.0) no description available & (at3g46230 : 150.0) member of the class I small heat-shock protein (sHSP) family, which accounts for the majority of sHSPs in maturing seeds; heat shock protein 17.4 (HSP17.4); INVOLVED IN: response to heat; LOCATED IN: cellular_component unknown; EXPRE…
S206		LC-MS	elongation factor 1-alpha	Protein synthesis and degradation	Triticum aestivum	284	52591		19	8	.	.	.								1.9667	2.26821	2.52961	1.5457	3.18585	4.03254	2.22464	1.74797	0.00579987	0.0101254		.	'20.2.1'	'stress.abiotic.heat'	'(p12810|hsp11_wheat : 211.0) 16.9 kDa class I heat shock protein (Low molecular weight heat shock protein) (Heat shock protein 17) (HSP 16.9) - Triticum aestivum (Wheat) & (loc_os01g04370.1 : 200.0) no description available & (at5g59720 : 172.0) encodes a low molecular weight heat shock protein that contains the heat shock element in the promoter region. Expression is induced in response to heat…
S207			No significant match													0.561755	1.8531	0.0165198	0.0048216														'20.2.1'	'stress.abiotic.heat'	'(p24631|hsp21_maize : 224.0) 17.5 kDa class II heat shock protein - Zea mays (Maize) & (loc_os01g08860.1 : 205.0) no description available & (at5g12020 : 166.0) 17.6 kDa class II heat shock protein (HSP17.6II); CONTAINS InterPro DOMAIN/s: Heat shock protein Hsp20 (InterPro:IPR002068), HSP20-like chaperone (InterPro:IPR008978); BEST Arabidopsis thaliana protein match is: heat shock protein 17.6A …
S208		PMF	1) 2-methylene-furan-3-one reductase (quinone reductase)	Redox	Brachypodium distachyon	128; 118	102661; 31575	9.32; 9.33	1%; 6%	2						0.658771	1.83278	0.0208614	0.00617165														'31.3.1'	'cell.cycle.peptidylprolyl isomerase'	(loc_os09g32526.1 : 207.0) no description available & (at3g25220 : 201.0) immunophilin (FKBP15-1); FK506-binding protein 15 kD-1 (FKBP15-1); FUNCTIONS IN: FK506 binding, peptidyl-prolyl cis-trans isomerase activity; INVOLVED IN: protein folding; LOCATED IN: endomembrane system; EXPRESSED IN: 22 plant structures; EXPRESSED DURING: 13 growth stages; CONTAINS InterPro DOMAIN/s: Peptidyl-prolyl cis-t…
S209		PMF	2) oxygen-dependent coproporphyrinogen-III oxidase, chloroplastic	Tetrapyrrole synthesis	Brachypodium distachyon	66	62532	6.9	0.02	1						0.658771	1.83278	0.0208614	0.00626808														'29.2.1.2.1.12'	'protein.synthesis.ribosomal protein.eukaryotic.40S subunit.S12'	'(loc_os07g12650.3 : 123.0) no description available & (at2g32060 : 121.0) Ribosomal protein L7Ae/L30e/S12e/Gadd45 family protein; FUNCTIONS IN: structural constituent of ribosome; INVOLVED IN: translation; LOCATED IN: cytosolic small ribosomal subunit, cytosolic ribosome, nucleus; EXPRESSED IN: 22 plant structures; EXPRESSED DURING: 13 growth stages; CONTAINS InterPro DOMAIN/s: Ribosomal protein…
S210			No significant match													0.804419	2.04456	0.100559	0.00887175														'29.2.1.2.2.28'	'protein.synthesis.ribosomal protein.eukaryotic.60S subunit.L28'	'(loc_os02g57540.1 : 254.0) no description available & (at2g19730 : 198.0) Ribosomal L28e protein family; FUNCTIONS IN: structural constituent of ribosome; INVOLVED IN: translation, ribosome biogenesis; LOCATED IN: cytosolic ribosome, ribosome, cytosolic large ribosomal subunit, chloroplast, plasma membrane; EXPRESSED IN: 23 plant structures; EXPRESSED DURING: 14 growth stages; CONTAINS InterPro …
S211			No significant match													1.24368	1.90504	0.0213133	0.00646095														'29.2.1.2.1.12'	'protein.synthesis.ribosomal protein.eukaryotic.40S subunit.S12'	'(loc_os07g05580.1 : 239.0) no description available & (q9xhs0|rs12_horvu : 234.0) 40S ribosomal protein S12 - Hordeum vulgare (Barley) & (at2g32060 : 183.0) Ribosomal protein L7Ae/L30e/S12e/Gadd45 family protein; FUNCTIONS IN: structural constituent of ribosome; INVOLVED IN: translation; LOCATED IN: cytosolic small ribosomal subunit, cytosolic ribosome, nucleus; EXPRESSED IN: 22 plant structures…
S212		PMF	Probable (S)-ureidoglycine aminohydrolase	Not assigned	Brachypodium distachyon	91	44647	8.59	0.03	1						1.54031	1.74854	0.0275123	0.00675024														'34.16'	'transport.ABC transporters and multidrug resistance systems'	(loc_os03g17180.1 : 2326.0) no description available & (at2g39480 : 1880.0) P-glycoprotein 6 (PGP6); FUNCTIONS IN: ATPase activity, coupled to transmembrane movement of substances; INVOLVED IN: transport, transmembrane transport; LOCATED IN: nucleus, plasma membrane; EXPRESSED IN: 25 plant structures; EXPRESSED DURING: 14 growth stages; CONTAINS InterPro DOMAIN/s: ATPase, AAA+ type, core (InterPr…
S213		PMF	Gamma carbonic anhydrase 1	ATP synthesis	Brachypodium distachyon	77	51881	8.55	0.02	1						1.54031	1.74854	0.0275123	0.00684667														'20.2.1'	'stress.abiotic.heat'	'(q00445|hs21c_wheat : 273.0) Small heat shock protein, chloroplast precursor (Heat shock protein 26.6) - Triticum aestivum (Wheat) & (loc_os03g14180.1 : 246.0) no description available & (at4g27670 : 192.0) chloroplast located small heat shock protein.; heat shock protein 21 (HSP21); CONTAINS InterPro DOMAIN/s: Heat shock protein Hsp20 (InterPro:IPR002068), HSP20-like chaperone (InterPro:IPR0089…
S214		PMF	Plant UBX domain-containing protein 1	Not assigned	Brachypodium distachyon	65	53614	8.82	0.02	1						1.54031	1.74854	0.0275123	0.00694311														'11.9.3.2'	'lipid metabolism.lipid degradation.lysophospholipases.carboxylesterase'	(loc_os01g07960.3 : 445.0) no description available & (at5g20060 : 361.0) alpha/beta-Hydrolases superfamily protein; FUNCTIONS IN: hydrolase activity, carboxylesterase activity; INVOLVED IN: biological_process unknown; LOCATED IN: cellular_component unknown; EXPRESSED IN: 23 plant structures; EXPRESSED DURING: 15 growth stages; CONTAINS InterPro DOMAIN/s: Phospholipase/carboxylesterase (InterPro:…
S215		PMF	ATP synthase CF1 alpha subunit	Photosynthesis	Oryza australiensis	170	123386	9.88	0.02	2						1.56657	1.17003	0.00824322	0.00327869													.	'27.3.50'	'RNA.regulation of transcription.General Transcription'	(loc_os11g16540.1 : 1165.0) no description available & (at1g17680 : 522.0) tetratricopeptide repeat (TPR)-containing protein; FUNCTIONS IN: binding; INVOLVED IN: biological_process unknown; LOCATED IN: cellular_component unknown; EXPRESSED IN: 22 plant structures; EXPRESSED DURING: 13 growth stages; CONTAINS InterPro DOMAIN/s: Tetratricopeptide-like helical (InterPro:IPR011990), Tetratricopeptide…
S216			No significant match													1.64409	1.16656	0.00469903	0.0024108														'10.6.1'	'cell wall.degradation.cellulases and beta -1,4-glucanases'	(loc_os03g53860.1 : 545.0) no description available & (at5g20950 : 421.0) Glycosyl hydrolase family protein; FUNCTIONS IN: hydrolase activity, hydrolyzing O-glycosyl compounds; INVOLVED IN: carbohydrate metabolic process; LOCATED IN: cell wall, membrane, plant-type cell wall; EXPRESSED IN: 25 plant structures; EXPRESSED DURING: 13 growth stages; CONTAINS InterPro DOMAIN/s: Glycoside hydrolase, fa…
S217			No significant match													1.71787	0.90416	0.00112529	0.00048216														'27.1'	'RNA.processing'	'(loc_os08g22354.2 : 400.0) no description available & (at4g34110 : 316.0) Putative poly-A binding protein. Member of a gene family .Expressed in stele and root meristem and post-fertilization ovules.Member of the class II family of PABP proteins.; poly(A) binding protein 2 (PAB2); FUNCTIONS IN: RNA binding, translation initiation factor activity; INVOLVED IN: response to salt stress, translation…
S218		PMF	Soluble inorganic pyrophosphatase	Nucleotide metabolism	Brachypodium distachyon	86	25744	9.2	0.05	1						1.90577	1.34502	0.17604	0.00925747														'19.7'	'tetrapyrrole synthesis.uroporphyrinogen decarboxylase'	(loc_os01g43390.1 : 665.0) no description available & (at3g14930 : 550.0) HEME1; FUNCTIONS IN: uroporphyrinogen decarboxylase activity; INVOLVED IN: response to cadmium ion; LOCATED IN: chloroplast; EXPRESSED IN: 23 plant structures; EXPRESSED DURING: 14 growth stages; CONTAINS InterPro DOMAIN/s: Uroporphyrinogen decarboxylase HemE (InterPro:IPR006361), Uroporphyrinogen decarboxylase (URO-D) (Int…
S219		PMF	L-ascorbate peroxidase 7	Redox	Brachypodium distachyon	195	52917	9.18	0.05	2						2.14986	0.73888	0.0516543	0.00858245														'27.3.99'	'RNA.regulation of transcription.unclassified'	(q8s0j7|im30_orysa : 405.0) Probable membrane-associated 30 kDa protein, chloroplast precursor - Oryza sativa (Rice) & (loc_os01g67000.1 : 405.0) no description available & (at1g65260 : 346.0) Encodes a protein required for thylakoid membrane formation.; plastid transcriptionally active 4 (PTAC4); INVOLVED IN: vesicle organization, thylakoid membrane organization; LOCATED IN: in 8 components; EXP…
S220			No significant match													2.33546	1.21347	0.00721157	0.00279653														'16.8.1.12'	'secondary metabolism.flavonoids.anthocyanins.anthocyanidin 3-O-glucosyltransferase'	(loc_os03g49524.1 : 442.0) no description available & (at5g49690 : 277.0) UDP-Glycosyltransferase superfamily protein; FUNCTIONS IN: transferase activity, transferring glycosyl groups; INVOLVED IN: metabolic process; CONTAINS InterPro DOMAIN/s: UDP-glucuronosyl/UDP-glucosyltransferase (InterPro:IPR002213); BEST Arabidopsis thaliana protein match is: UDP-Glycosyltransferase superfamily protein (TA…
S221			No match								.	.	.								0.47702	0.514404	0.311347	29.8416	0.393301	0.413658	0.64697	0.440408	3.65263e-14	0.000771456		.	'13.1.5.3.1'	'amino acid metabolism.synthesis.serine-glycine-cysteine group.cysteine.OASTL'	'(loc_os01g74650.3 : 473.0) no description available & (o81155|cyskp_soltu : 445.0) Cysteine synthase, chloroplast precursor (EC 2.5.1.47) (O-acetylserine sulfhydrylase) (O-acetylserine (Thiol)-lyase) (CSase B) (CS-B) (OAS-TL B) - Solanum tuberosum (Potato) & (at3g59760 : 433.0) Arabidopsis thaliana O-acetylserine (thiol) lyase (OAS-TL) isoform oasC; O-acetylserine (thiol) lyase isoform C (OASC);…
S222		LC-MS	1) heat shock protein 17.9	Stress	Brachypodium	360	39547		14	5	.	.	.								0.510909	0.547404	0.333689	11.8089	0.579833	0.338987	0.385028	0.464701	1.23254e-11	0.00096432		.	'21.2.1'	'redox.ascorbate and glutathione.ascorbate'	'(q9fe01|apx2_orysa : 399.0) L-ascorbate peroxidase 2, cytosolic (EC 1.11.1.11) (APXb) (OsAPx02) - Oryza sativa (Rice) & (loc_os07g49400.2 : 399.0) no description available & (at3g09640 : 361.0) Encodes a cytosolic ascorbate peroxidase APX2. Ascorbate peroxidases are enzymes that scavenge hydrogen peroxide in plant cells. Eight types of APX have been described for Arabidopsis: three cytosolic (AP…
S223		LC-MS	2) small heat shock protein HSP17.8	Stress	Triticum aestivum	176	33205		9	4	.	.	.								0.510909	0.547404	0.333689	11.8089	0.579833	0.338987	0.385028	0.464701	1.23254e-11	0.00106075		.	'7.2.3'	'OPP.non-reductive PP.ribulose-phosphate 3-epimerase'	'(q9se42|rpe1_orysa : 410.0) Ribulose-phosphate 3-epimerase, cytoplasmic isoform (EC 5.1.3.1) (Ribulose-5-phosphate-epimerase) (Cyt-RPEase) (RPEcyt) (Pentose-5-phosphate 3-epimerase) (PPE) - Oryza sativa (Rice) & (loc_os09g32810.1 : 410.0) no description available & (at3g01850 : 361.0) Aldolase-type TIM barrel family protein; FUNCTIONS IN: ribulose-phosphate 3-epimerase activity, catalytic activi…
S224		LC-MS	3) peptidyl-prolyl cis-trans isomerase FKBP16-1	Protein synthesis and degradation	Brachypodium distachyon	58	55152		2	2	.	.	.								0.510909	0.547404	0.333689	11.8089	0.579833	0.338987	0.385028	0.464701	1.23254e-11	0.00115718		.	'23.4.3'	'nucleotide metabolism.phosphotransfer and pyrophosphatases.uridylate kinase'	'(loc_os02g53790.2 : 377.0) no description available & (at5g26667 : 307.0) encodes a uridine 5'-monophosphate (UMP)/cytidine 5'-monophosphate (CMP) kinase.; PYR6; FUNCTIONS IN: uridylate kinase activity, cytidylate kinase activity; INVOLVED IN: pyrimidine ribonucleoside monophosphate metabolic process; LOCATED IN: cellular_component unknown; EXPRESSED IN: male gametophyte, cultured cell; EXPRESSE…
S225		LC-MS	4) rhodocoxin	Not assigned	Brachypodium distachyon (Bacterial!)	65	39951		2	2	.	.	.								0.510909	0.547404	0.333689	11.8089	0.579833	0.338987	0.385028	0.464701	1.23254e-11	0.00125362		.	'29.5.11.20'	'protein.degradation.ubiquitin.proteasom'	'(loc_os02g42320.2 : 383.0) no description available & (q9lsu2|psa2_orysa : 381.0) Proteasome subunit alpha type 2 (EC 3.4.25.1) (20S proteasome alpha subunit B) (20S proteasome subunit alpha-2) - Oryza sativa (Rice) & (at1g16470 : 347.0) Encodes 20S proteasome subunit PAB1 (PAB1).; proteasome subunit PAB1 (PAB1); FUNCTIONS IN: peptidase activity, endopeptidase activity, threonine-type endopeptid…
S226		LC-MS	1) glycine-rich protein 2-like	Transcription	Brachypodium distachyon	181	24349		4	3	.	.	.								0.397771	0.345216	0.464619	1.11455	0.447326	0.437697	0.497298	0.582811	4.03843e-05	0.0024108		.
S227		LC-MS	2) small heat shock protein	Stress	Oryza sativa Japonica	133	50688		7	4	.	.	.								0.397771	0.345216	0.464619	1.11455	0.447326	0.437697	0.497298	0.582811	4.03843e-05	0.00250723		.
S228		LC-MS	3) predicted protein	Protein synthesis and degradation	Hordeum vulgare subsp. Vulgare	109	64690		6	5	.	.	.								0.397771	0.345216	0.464619	1.11455	0.447326	0.437697	0.497298	0.582811	4.03843e-05	0.00260366		.
S229		LC-MS	4) Eukaryotic translation initiation factor 4E-1	Protein synthesis and degradation	Triticum aestivum	93	42439		3	3	.	.	.								0.397771	0.345216	0.464619	1.11455	0.447326	0.437697	0.497298	0.582811	4.03843e-05	0.0027001		.
S230		LC-MS	5) 26S proteasome non-ATPase regulatory subunit 9	Protein synthesis and degradation	Brachypodium distachyon	80	52992		3	2	.	.	.								0.397771	0.345216	0.464619	1.11455	0.447326	0.437697	0.497298	0.582811	4.03843e-05	0.00279653		.
S231		LC-MS	6) initiation factor (iso)4F p28 subunit	Protein synthesis and degradation	Triticum aestivum	79	42408		2	2	.	.	.								0.397771	0.345216	0.464619	1.11455	0.447326	0.437697	0.497298	0.582811	4.03843e-05	0.00289296		.
S232		LC-MS	7) endochitinase A-like	Stress	Setaria italica	73	41134		2	2	.	.	.								0.397771	0.345216	0.464619	1.11455	0.447326	0.437697	0.497298	0.582811	4.03843e-05	0.00298939		.
S233		LC-MS	8) Monothiol glutaredoxin-S12	Transport	Triticum urartu	70	56420		2	2	.	.	.								0.397771	0.345216	0.464619	1.11455	0.447326	0.437697	0.497298	0.582811	4.03843e-05	0.00308582		.
S234		LC-MS	9) NADH dehydrogenase [ubiquinone] flavoprotein 2	ATP synthesis	Oryza brachyantha	58	33860		2	2	.	.	.								0.397771	0.345216	0.464619	1.11455	0.447326	0.437697	0.497298	0.582811	4.03843e-05	0.00318226		.
S235		LC-MS	10) heme oxygenase 1	Tetrapyrrole synthesis	Triticum aestivum	42	66058		3	3	.	.	.								0.397771	0.345216	0.464619	1.11455	0.447326	0.437697	0.497298	0.582811	4.03843e-05	0.00327869		.
S236			Not selected for id								.	.	.								0.578631	1.55032	0.663345	28.5902	1.38163	0.691719	1.07337	0.974344	1.9984e-15	0.000385728		.
S237			Not selected for id								.	.	.								1.51145	1.10392	0.83136	18.2477	1.08684	1.38087	1.35171	1.05582	4.05896e-10	0.00135005		.
S238		LC-MS	1) heat shock protein 17.9	Stress	Cenchrus americanus	265	39547		10	5	.	.	.								0.585723	0.673813	0.529493	3.63091	0.452417	0.490513	0.487776	1.57278	0.00343737	0.00800386		.
S239		LC-MS	2) heat shock protein 17	Stress	Hordeum vulgare subsp. spontaneum	56	31611		3	2	.	.	.								0.585723	0.673813	0.529493	3.63091	0.452417	0.490513	0.487776	1.57278	0.00343737	0.00810029		.
S240		LC-MS	3) small heat shock protein HSP17.8	Stress	Triticum aestivum	225	33205		19	7	.	.	.								0.585723	0.673813	0.529493	3.63091	0.452417	0.490513	0.487776	1.57278	0.00343737	0.00819672		.
S241		LC-MS	4) FK506-binding protein 2-1 precursor	Cellular processes	Zea mays	137	32703		3	2	.	.	.								0.585723	0.673813	0.529493	3.63091	0.452417	0.490513	0.487776	1.57278	0.00343737	0.00829315		.
S242		LC-MS	5) 40S ribosomal protein S12	Protein synthesis and degradation	Diuraphis noxia	107	22958		3	2	.	.	.								0.585723	0.673813	0.529493	3.63091	0.452417	0.490513	0.487776	1.57278	0.00343737	0.00838959		.
S243		LC-MS	6) 30S ribosomal protein S6 alpha	Protein synthesis and degradation	Brachypodium distachyon	65	40947		3	2	.	.	.								0.585723	0.673813	0.529493	3.63091	0.452417	0.490513	0.487776	1.57278	0.00343737	0.00848602		.
S244		LC-MS	7) 60S ribosomal protein L28-1	Protein synthesis and degradation	Triticum urartu	58	47396		2	2	.	.	.								0.585723	0.673813	0.529493	3.63091	0.452417	0.490513	0.487776	1.57278	0.00343737	0.00858245		.
S245		LC-MS	8) 40S ribosomal protein S12	Protein synthesis and degradation	Triticum urartu	54	33514		3	2	.	.	.								0.585723	0.673813	0.529493	3.63091	0.452417	0.490513	0.487776	1.57278	0.00343737	0.00867888		.
S246		LC-MS	9) photosynthetic NDH subunit of lumenal location 1	Transport	Brachypodium distachyon	45	221617		2	2	.	.	.								0.585723	0.673813	0.529493	3.63091	0.452417	0.490513	0.487776	1.57278	0.00343737	0.00877531		.
S247		LC-MS	1) 26.8kDa heat-shock protein	Stress	Aegilops kotschyi	187	41336		9	4	.	.	.								0.62195	1.71197	0.771212	6.89625	1.03356	0.74945	0.721175	2.31749	0.00335784	0.00771456		.
S248		LC-MS	2) acyl-protein thioesterase 1 homolog 1	Lipid metabolism	Brachypodium	148	58911		6	2	.	.	.								0.62195	1.71197	0.771212	6.89625	1.03356	0.74945	0.721175	2.31749	0.00335784	0.00781099		.
S249		LC-MS	3) stem-specific protein TSJT1	Transcription	Brachypodium	43	149653		2	2	.	.	.								0.62195	1.71197	0.771212	6.89625	1.03356	0.74945	0.721175	2.31749	0.00335784	0.00790743		.
S250		LC-MS	1) Periplasmic beta-glucosidase	Cell wall	Aegilops tauschii	132	49841		6	4											0.944845	0.876633	0.951003	0.553438	1.41189	1.66909	0.89959	0.656703	0.0419965	0.0168756		.
S251		LC-MS	2) Polyadenylate-binding protein 2	Transcription	Aegilops tauschii	67	25929		5	4											0.944845	0.876633	0.951003	0.553438	1.41189	1.66909	0.89959	0.656703	0.0419965	0.016972		.
S252			No match																		0.965989	0.863222	0.733263	2.58589	0.790887	1.02424	0.908908	0.658027	0.00271799	0.00636451		.
S253			Not selected for id																		0.76515	1.31966	1.09243	7.73868	1.04402	1.07946	0.871006	0.674769	2.86881e-06	0.00192864		.
S254			Not selected for id																		0.561952	1.01104	0.548732	1.38937	0.674881	0.710005	0.600023	0.82439	0.0357968	0.0162006		.
S255			Not selected for id																		0.896074	0.544401	0.65662	0.480642	0.592631	0.523861	0.71393	0.825077	0.00194123	0.00588235		.
S256			Not selected for id																		0.478965	0.413904	0.496492	1.69019	0.453989	0.512054	0.369092	0.852265	0.016246	0.0130183		.
S257			Not selected for id																		0.959788	1.875	0.758852	5.10302	1.13238	1.13338	0.714321	0.895764	0.00320973	0.00703954		.
S258			Not selected for id																		0.775771	0.709929	0.575941	1.43843	0.612727	0.54181	0.571032	0.937168	0.00264471	0.00626808		.
S259			Not selected for id																		0.8294	1.3891	1.06421	56.9106	1.28161	1.28072	1.28145	0.942765	0	0.000289296		.
S260			Not selected for id																		0.741783	0.855322	0.606697	1.39912	0.558864	0.582661	0.618261	0.980741	0.00125157	0.00501446		.
S261			Not selected for id																		0.661921	0.685872	0.535494	2.30179	0.552867	0.558751	0.53113	0.98264	0.00229686	0.00607522		.
S262			Not selected for id																		0.914475	0.746347	0.758606	1.97598	0.751311	0.693812	0.746602	0.989703	9.88259e-06	0.00202507		.
S263			Not selected for id																		0.821701	0.806595	0.85089	0.315328	0.790134	0.686559	0.649354	1.13766	0.0159147	0.012729		.
S264			Not selected for id																		0.982837	0.716423	1.02684	0.425564	0.634965	0.635517	0.640306	1.13998	0.00120514	0.00491803		.
S265			Not selected for id																		0.693068	0.941085	0.563001	22.8794	0.678849	0.524219	0.554252	1.14846	8.81014e-07	0.00163934		.
S266			Not selected for id																		0.931208	1.37739	1.07419	2.85313	1.37657	1.24003	0.997647	1.15548	0.0125775	0.0121504		.
S267			Not selected for id																		0.826188	0.85266	0.584275	2.73907	0.558568	0.511808	0.323881	1.38117	0.0187661	0.0140791		.
S268			Not selected for id																		0.923607	1.01457	0.754016	1.87603	0.807515	0.668085	0.551029	1.41416	0.000901609	0.00472517		.
S269			No significant match													1.50388	0.543468	0.00165639	0.000771456
S270			No significant match													1.5128	0.961852	0.00828824	0.00337512
S271		PMF	Uroporphyrinogen decarboxylase 1	Tetrapyrrole synthesis	Brachypodium distachyon	172	43944	8.59	0.05	2						1.68853	1.4698	0.00535607	0.00250723
S272			No significant match													1.78492	1.65063	0.133606	0.00906461
S273			No significant match													2.59891	1.14267	0.0154286	0.00424301
S274			Not selected for id																		0.45906	0.623949	1.05672	3.38358	0.696982	0.71975	0.614859	0.712236	8.65637e-05	0.00356798		.
S275			Not selected for id																		0.637797	1.25975	1.3598	1.05869	1.41737	1.20488	1.64068	0.916033	0.0111532	0.0119576		.
S276			Not selected for id																		0.814014	1.277	1.01281	3.70055	1.43575	1.06582	1.20526	1.06408	0.000251477	0.00424301		.
S277			Not selected for id																		0.553064	1.85933	0.463883	2.86166	0.609342	0.584314	0.592845	1.16813	0.0334894	0.0160077		.
S278			Not selected for id																		0.671539	0.529531	0.692711	0.511523	0.884106	0.973389	1.44116	1.26219	0.0104219	0.0118611		.
S279			Not selected for id																		2.19633	0.583881	0.784114	10.0964	1.53651	0.498931	1.19846	1.34836	1.29245e-06	0.00173578		.
S280		PMF	membrane-associated 30 kDa protein, chloroplastic	Transcription	Brachypodium distachyon	65	67670	9.56	0.01	1						1.13502	2.68158	0.0325291	0.00761813
S281		PMF	Hsp70-Hsp90 organizing protein	Stress	Brachypodium distachyon	219	85381	8.78	0.04	2						2.77018	0.801122	0.0013382	0.000675024
S282		PMF	UDP-glycosyltransferase (91C1?) (rhamnose:rhamnosyltransferase)	Secondary metabolism	Brachypodium distachyon	109	57124; 32608; 19460	5.95; 5.08; 6.04	0.05	3						1.50379	0.985356	0.0443502	0.00810029
S283		PMF	O-acetylserine (thiol)-lyase (cysteine synthase)	Amino acid metabolism	Aegilops tauschii	264	49667	9.98	0.06	2			ns			1.79776	0.981025	0.018718	0.00597878
S284		PMF	1) L-ascorbate peroxidase 2, cytosolic	Redox	Aegilops tauschii	117	49142	6.99	0.02	1								ns
S285		PMF	2) ribulose-phosphate 3-epimerase, cytoplasmic	OPP	Brachypodium distachyon	84	33443	6.17	0.04	1								ns
S286		PMF	3) UMP/CMP kinase 3	Nucleotide metabolism	Brachypodium distachyon	80	52058	9.57	0.03	1								ns
S287		PMF	Proteasome subunit alpha type-2	Protein synthesis and degradation	Triticum urartu	222	77981	8.28	0.04	2								ns
